# Supplementary material for: Whole-genome sequencing for antimicrobial surveillance: species-specific quality thresholds and data evaluation from the network of the European Union Reference Laboratory for Antimicrobial Resistance genomic proficiency tests of 2021 and 2022
Source: mSystems. 2024 Aug 6;9(9):e00160-24. doi: 10.1128/msystems.00160-24 (PMC11406893; doi:10.1128/msystems.00160-24)
Supplement: Supplemental tables — Tables S1-S20. [file msystems.00160-24-s0002.xlsx]

## Sheet: Table_S1_BACT_pDNA_tests
Table S1
Tests for significant difference in means between BACT and pDNA (p-values).
	GPT21-001	GPT21-002	GPT21-003	GPT21-004	GPT21-005	GPT21-006	GPT22-001	GPT22-002	GPT22-003	GPT22-004	GPT22-005	GPT22-006	method
Contigs >200bp	0.7884	0.3483	0.687	0.5156	0.6453	0.62	0.466	0.9278	0.6682	0.9594	0.8897	0.3514	Welch t-test
proportion of mapped reads	0.4106	0.2574	0.06985	0.1982	0.4395	0.4824	0.5425	0.3915	0.003804	0.4516	0.08508	0.6486	Welch t-test
Genomic coverage 10x	0.3188	0.5614	0.7885	0.6925	0.2294	0.6188	0.492	0.4511	0.9164	0.04915	0.7902	0.6508	Welch t-test
size assembly proporiton to reference	0.7572	0.3788	0.9425	0.4455	0.7595	0.9177	0.5538	0.9777	0.8317	0.7883	0.9106	0.4154	Welch t-test
N50	0.7932	0.9649	0.9913	0.7926	0.9251	0.1032	0.5725	0.9999	0.998	0.9999	0.4709	0.6604	Kolmogorov-smirnov test
Q-score R1	0.9442	0.8367	0.8992	0.7811	0.8167	0.9262	0.9483	0.9366	0.8887	0.8633	0.9728	0.7098	Welch t-test
Q-score R2	0.4931	0.8722	0.4883	0.9563	0.9483	0.926	0.7918	0.9688	0.7302	0.5216	0.4979	0.8558	Welch t-test
	Highlighted cells means test shows significant difference between distributions

## Sheet: Table_S2_Excluded_samples
Table S2
Samples removed in the initial exclusion step. Includes samples from both iterations of the GPT.
iso	Organism	User	Type	Sample	Reads	Trimmmed.reads	Q.score.R1	Q.score.R2	Reads.mapped.to.chromosome	Reads.mapped.to.genome	Prop..reads.mapped.to.genome....	Coverage.of.genome....	Coverage.5x.of.genome....	Coverage.10x.of.genome....	Coverage.20x.of.genome....	Coverage.of.chromosome....	Coverage.5x.of.chromosome....	Coverage.10x.of.chromosome....	Coverage.20x.of.chromosome....	Depth.genome	Depth.chromosome	Average.insert.size	Size.of.assembly	Size.of.assembly..contigs..200bp.	Size.of.assembly.compared.to.ref....	Size.of.assembly.compared.to.ref..contigs..200bp.....	Total.number.of.contigs	Number.of.contigs..200bp	N50	NG50	Prop..of.cgMLST.match....	Prop.of.cgMLST.not.found....	Prop..of.cgMLST.imperfect....	Prop..of.cgMLST.wrong.allel....	MLST
GPT21-004	E. coli	Lab07	pDNA	GENOMIC21-004-DNA	4244196	3995056	35.18	29.47	3189980	3235059	76.22	99.98	99.94	99.92	99.88	99.98	99.94	99.92	99.88	103.92	102.92	248.14	8053994	8042845	144.85	144.64	3028	2957	51030	51030	99.76	0	0	0.24	21
GPT21-006	C. coli	Lab01	BACT	GENOMIC21-006-BACT	1316716	1279378	36.5	35.34	1275057	1275057	96.84	99.98	99.85	99.23	96.89	99.98	99.85	99.23	96.89	152.59	152.59	235.68	1793369	1791559	103.01	102.91	286	274	33837	33837	94.51	0	4.55	0.94	860
GPT22-003	E. coli	Lab18	pDNA	GENOMIC22-003-DNA	12668880	12254378	35.82	35.65	11916695	12171629	96.08	100	100	100	100	100	100	100	100	322.43	331.49	314.74	7309331	7294342	133.12	132.85	4982	4880	74916	74916	99.88	0	0.04	0.08	405
GPT22-004	E. coli	Lab25	pDNA	GENOMIC22-004-DNA	3638772	3416406	37.07	34.28	3259913	3348152	92.01	100	100	100	99.71	100	100	100	100	93.08	96.49	320.16	5759008	5746616	111.51	111.27	1986	1899	123438	123438	99.8	0	0.04	0.16	410
GPT22-005	E. faecium	Lab13	BACT	GENOMIC22-005-BACT	12328692	10342688	34.12	33.34	5451863	7184881	58.28	100	100	100	100	100	100	100	100	203.28	171.51	141.65	8468112	8397792	261.78	259.6	10866	10148	2076	2076	99.65	0	0.21	0.14	Unknown
GPT22-006	E. faecalis	Lab13	BACT	GENOMIC22-006-BACT	16013380	13161812	33.98	32.99	8847091	10105445	63.11	100	100	100	100	100	100	100	100	270.62	253.99	144.36	4367676	4345514	128.18	127.53	3952	3750	61238	61238	99.95	0	0	0.05	6
GPT22-006	E. faecalis	Lab19	pDNA	GENOMIC22-006-DNA	17098558	16457632	35.64	35.66	15433706	16417684	96.02	100	100	100	100	100	100	100	100	694.64	698.83	320.48	4087514	4074661	119.96	119.58	2311	2222	98132	98132	100	0	0	0	6
GPT22-001	S. aureus	Lab16	BACT	GENOMIC22-001-BACT	85200	84074	37.17	34.58	77351	83860	98.43	98.84	67.93	15.49	0.81	98.82	67.35	14.06	0.04	6.61	6.21	350.82	2857407	2854956	97.37	97.29	770	754	5410	5410	77.71	2.44	16.34	4.37	7191?
GPT22-004	E. coli	Lab12	BACT	GENOMIC22-004-BACT	825444	555936	32.43	30.66	462951	533808	64.67	99.89	92.78	55.96	5.32	99.88	92.33	53.54	2.73	11.12	10.26	157.07	5131986	5129886	99.37	99.33	1253	1235	7076	7076	81.43	1.28	14.09	3.24	Unknown

## Sheet: Table_S3_Adj.Qual.Thres.Isolate
Table S3
QC metric thresholds and parameters per strain. The estimated mode is the median for the dataset, with the exception of N50, logN50 and "number of contigs >200bp" metrics for which the mode was estimated by the median.
Metric	Isolate	Lower Thres.	sd	est. mode	Upper Thres.
Coverage of minimal 10x depth of genome	GPT21-001	98.6608	0.365551	99.7574	100.854
Coverage of minimal 10x depth of genome	GPT21-002	98.1057	0.469897	99.5154	100.925
Coverage of minimal 10x depth of genome	GPT21-003	99.2302	0.181128	99.7736	100.317
Coverage of minimal 10x depth of genome	GPT21-004	98.8429	0.315561	99.7896	100.736
Coverage of minimal 10x depth of genome	GPT21-005	98.7607	0.26438	99.5538	100.347
Coverage of minimal 10x depth of genome	GPT21-006	97.5228	0.736005	99.7308	101.939
Coverage of minimal 10x depth of genome	GPT22-001	99.7678	0.0702121	99.9784	100.189
Coverage of minimal 10x depth of genome	GPT22-002	99.7504	0.0751712	99.9759	100.201
Coverage of minimal 10x depth of genome	GPT22-003	99.1379	0.238825	99.8544	100.571
Coverage of minimal 10x depth of genome	GPT22-004	98.4336	0.437747	99.7469	101.06
Coverage of minimal 10x depth of genome	GPT22-005	98.0548	0.561861	99.7404	101.426
Coverage of minimal 10x depth of genome	GPT22-006	99.5366	0.138886	99.9532	100.37
logN50	GPT21-001	11.1768	0.32234	12.1438	13.1108
logN50	GPT21-002	11.3559	0.496284	12.8448	14.3336
logN50	GPT21-003	11.2772	0.0747302	11.5014	11.7256
logN50	GPT21-004	11.438	0.0710219	11.6511	11.8641
logN50	GPT21-005	11.0945	0.15854	11.5701	12.0457
logN50	GPT21-006	10.8644	0.372972	11.9833	13.1023
logN50	GPT22-001	11.2337	0.401997	12.4397	13.6457
logN50	GPT22-002	11.4805	0.280095	12.3207	13.161
logN50	GPT22-003	11.1684	0.154159	11.6308	12.0933
logN50	GPT22-004	11.2769	0.176947	11.8078	12.3386
logN50	GPT22-005	10.2498	0.110435	10.5811	10.9124
logN50	GPT22-006	11.524	0.0871902	11.7856	12.0472
N50	GPT21-001	27815.2	53369.6	187924	348033
N50	GPT21-002	22546.3	119303	380454	738363
N50	GPT21-003	77786.6	7021.79	98852	119917
N50	GPT21-004	91781.6	7677.13	114813	137844
N50	GPT21-005	56600.4	16427.5	105883	155166
N50	GPT21-006	-15007.8	58526.9	160573	336154
N50	GPT22-001	-108515	120381	252627	613769
N50	GPT22-002	44883	59957.2	224754	404626
N50	GPT22-003	60017.8	17498.7	112514	165010
N50	GPT22-004	53662.4	26877.2	134294	214926
N50	GPT22-005	27311.6	4023.8	39383	51454.4
N50	GPT22-006	98683.3	10887.2	131345	164007
NG50	GPT21-001	30705	53369.6	190814	350923
NG50	GPT21-002	-33552.7	119303	324356	682264
NG50	GPT21-003	77755.2	7021.79	98820.6	119886
NG50	GPT21-004	91274.3	7677.13	114306	137337
NG50	GPT21-005	56367.1	16427.5	105650	154932
NG50	GPT21-006	-4605.54	58526.9	170975	346556
NG50	GPT22-001	-53235.8	120381	307906	669048
NG50	GPT22-002	55519	59957.2	235391	415262
NG50	GPT22-003	59899	17498.7	112395	164891
NG50	GPT22-004	67934.4	26877.2	148566	229198
NG50	GPT22-005	27432.1	4023.8	39503.6	51575
NG50	GPT22-006	96118	10887.2	128780	161441
Number of contigs >200bp	GPT21-001	49.9597	44.0134	182	314.04
Number of contigs >200bp	GPT21-002	28.4816	30.5061	120	211.518
Number of contigs >200bp	GPT21-003	103.345	34.5516	207	310.655
Number of contigs >200bp	GPT21-004	271.557	55.8144	439	606.443
Number of contigs >200bp	GPT21-005	121.223	16.5923	171	220.777
Number of contigs >200bp	GPT21-006	-45.1648	26.7216	35	115.165
Number of contigs >200bp	GPT22-001	-169.532	81.5107	75	319.532
Number of contigs >200bp	GPT22-002	-93.9242	63.9747	98	289.924
Number of contigs >200bp	GPT22-003	-54.8949	82.7983	193.5	441.895
Number of contigs >200bp	GPT22-004	-44.7096	69.0699	162.5	369.71
Number of contigs >200bp	GPT22-005	-53.4579	115.819	294	641.458
Number of contigs >200bp	GPT22-006	-340.714	176.071	187.5	715.714
Proportion of reads mapped to reference genome	GPT21-001	89.2259	1.90705	94.947	100.668
Proportion of reads mapped to reference genome	GPT21-002	87.932	2.2847	94.7861	101.64
Proportion of reads mapped to reference genome	GPT21-003	87.6111	2.25603	94.3792	101.147
Proportion of reads mapped to reference genome	GPT21-004	90.1276	1.71159	95.2624	100.397
Proportion of reads mapped to reference genome	GPT21-005	86.3586	2.53509	93.9638	101.569
Proportion of reads mapped to reference genome	GPT21-006	89.9153	2.10171	96.2204	102.526
Proportion of reads mapped to reference genome	GPT22-001	92.1392	1.44349	96.4697	100.8
Proportion of reads mapped to reference genome	GPT22-002	81.3378	3.7575	92.6103	103.883
Proportion of reads mapped to reference genome	GPT22-003	76.8806	4.90726	91.6024	106.324
Proportion of reads mapped to reference genome	GPT22-004	85.0875	2.65637	93.0566	101.026
Proportion of reads mapped to reference genome	GPT22-005	83.2765	2.87018	91.887	100.498
Proportion of reads mapped to reference genome	GPT22-006	91.0932	1.585	95.8482	100.603
Q-score R1	GPT21-001	32.4458	0.918915	35.2026	37.9593
Q-score R1	GPT21-002	32.5116	0.921618	35.2764	38.0413
Q-score R1	GPT21-003	32.7068	0.92653	35.4864	38.266
Q-score R1	GPT21-004	32.5518	0.967799	35.4552	38.3586
Q-score R1	GPT21-005	32.878	1.08221	36.1246	39.3712
Q-score R1	GPT21-006	32.8362	1.06511	36.0315	39.2269
Q-score R1	GPT22-001	31.2116	1.55227	35.8684	40.5253
Q-score R1	GPT22-002	31.4628	1.48259	35.9106	40.3584
Q-score R1	GPT22-003	31.089	1.28122	34.9326	38.7763
Q-score R1	GPT22-004	30.7958	1.34149	34.8203	38.8448
Q-score R1	GPT22-005	30.8828	1.50427	35.3956	39.9084
Q-score R1	GPT22-006	30.8886	1.53	35.4786	40.0686
Q-score R2	GPT21-001	26.7886	2.01737	32.8407	38.8929
Q-score R2	GPT21-002	26.6495	2.11991	33.0093	39.369
Q-score R2	GPT21-003	26.8967	2.02645	32.976	39.0553
Q-score R2	GPT21-004	27.7463	1.80818	33.1708	38.5953
Q-score R2	GPT21-005	29.8474	1.63073	34.7396	39.6318
Q-score R2	GPT21-006	30.0941	1.51505	34.6392	39.1844
Q-score R2	GPT22-001	30.0745	1.5909	34.8472	39.6199
Q-score R2	GPT22-002	30.4151	1.48539	34.8713	39.3274
Q-score R2	GPT22-003	27.0292	2.04901	33.1762	39.3232
Q-score R2	GPT22-004	26.7304	2.13675	33.1406	39.5509
Q-score R2	GPT22-005	29.1924	1.71585	34.34	39.4876
Q-score R2	GPT22-006	29.0273	1.71946	34.1857	39.3441
Size of assembly compared to reference genome	GPT21-001	98.1556	0.404789	99.37	100.584
Size of assembly compared to reference genome	GPT21-002	98.8726	0.182953	99.4214	99.9703
Size of assembly compared to reference genome	GPT21-003	97.4144	0.376675	98.5444	99.6744
Size of assembly compared to reference genome	GPT21-004	95.8556	0.540946	97.4784	99.1012
Size of assembly compared to reference genome	GPT21-005	97.0106	0.501079	98.5138	100.017
Size of assembly compared to reference genome	GPT21-006	99.1414	0.370543	100.253	101.365
Size of assembly compared to reference genome	GPT22-001	96.8992	0.95692	99.77	102.641
Size of assembly compared to reference genome	GPT22-002	97.293	0.774001	99.615	101.937
Size of assembly compared to reference genome	GPT22-003	97.2788	0.570603	98.9906	100.702
Size of assembly compared to reference genome	GPT22-004	99.5947	0.387696	100.758	101.921
Size of assembly compared to reference genome	GPT22-005	90.9906	1.29992	94.8904	98.7901
Size of assembly compared to reference genome	GPT22-006	93.458	1.70616	98.5764	103.695

## Sheet: Table_S4-S5_Overview_samples
Table S4
GPT 2021 overview of samples submitted, excluded and identified as outlier or below adjusted quality threshold (AQT).
		GPT21-001		GPT21-002		GPT21-003		GPT21-004		GPT21-005		GPT21-006
		pDNA	BACT	pDNA	BACT	pDNA	BACT	pDNA	BACT	pDNA	BACT	pDNA	BACT		legend
	Lab01									aqt	out		exc		out = outlier
	Lab03														aqt = outside adjusted quality threshold
	Lab04														exc = excluded
	Lab07							exc							Not submitted
	Lab09								aqt						submitted and within threshold No remark
	Lab11
	Lab12		out		aqt	out	out	out	out
	Lab13		out		out		out		out		out		out		# outliers	21
	Lab14		aqt												# AQT	13
	Lab15					aqt	out						out		# excluded	2
	Lab16
	Lab17
	Lab18	out				aqt				out		aqt
	Lab20				out	aqt			aqt
	Lab22	out	aqt	out	aqt						out	aqt	out
	Lab23		aqt
Table S5
GPT 2022 overview of samples submitted, excluded and identified as outlier or below adjusted quality threshold (AQT).
		GPT22-001		GPT22-002		GPT22-003		GPT22-004		GPT22-005		GPT22-006
		pDNA	BACT	pDNA	BACT	pDNA	BACT	pDNA	BACT	pDNA	BACT	pDNA	BACT		legend
	Lab01														out = outlier
	Lab02	aqt			aqt										aqt = outside adjusted quality threshold
	Lab04														exc = excluded
	Lab05			aqt							out				Not submitted
	Lab06							aqt							submitted and within threshold No remark
	Lab07
	Lab09
	Lab12					out		out	exc						# outliers	20
	Lab13		out		out				out		exc		exc		# AQT	15
	Lab15														# excluded	7
	Lab16		exc
	Lab17
	Lab18			aqt		exc						out
	Lab19											exc
	Lab20						aqt
	Lab21
	Lab23					aqt		out		aqt	out
	Lab24	out	out	out	out		out	aqt	aqt	out	aqt	out	aqt
	Lab25	aqt		aqt	out	aqt	out	exc	out		out

## Sheet: Table_S6_Kraken_results
Table S6
Summarized Kraken2 results, percentage of reads mapped to taxonomic group.
Sample	Isolate	unclassified	Escherichia	Shigella	Citrobacter	Enterobacter	Klebsiella	Raoultella	Salmonella	Kosakonia	Leclercia	Cronobacter	Kluyvera	Lelliottia	Cedecea	Superficieibacter	Pluralibacter	Pseudocitrobacter	Yokenella	Eukaryota	Archaea	Viruses	Jejubacter	Buttiauxella	Trabulsiella	Siccibacter	Scandinavium	Serratia	Methylobacterium	Gordonia	Neisseria	Campylobacter	Staphylococcus	Atlantibacter	Pseudescherichia	Shimwellia	Candidatus	Vibrio	Yersinia	Aeromonas	Mammaliicoccus	Bacillus	Lysinibacillus	Paenibacillus	Enterococcus	Streptococcus	Listeria	Proteus	Moellerella
GPT21-001	Lab01_GPT21-001-BACT	0.01	1.61	0.03	0.06	0.23	0.16	0.01	85.03	0	0.01	0	0	0	0	0	0	0	0	0	0	0	0	0	0	0	0	0	0	0	0	0	0	0	0	0	0	0	0	0.02	0	0	0	0	0	0	0.02	0	0
GPT21-001	Lab01_GPT21-001-pDNA	0.02	1.27	0.03	0.06	0.19	0.2	0.01	87.31	0.01	0.01	0.01	0	0.01	0	0	0	0	0	0.01	0	0	0	0	0	0	0	0.01	0	0	0	0	0	0	0	0	0	0.01	0	0.01	0	0	0	0	0	0	0.01	0	0
GPT21-001	Lab03_GPT21-001-BACT	0.02	2.2	0.02	0.04	0.36	0.14	0.02	80.56	0	0	0	0	0	0	0	0	0	0	0	0	0	0	0	0	0	0	0	0	0	0.01	0	0.01	0	0	0	0	0	0	0.01	0	0	0	0	0	0	0	0	0
GPT21-001	Lab03_GPT21-001-pDNA	0.01	0.95	0.02	0.04	0.14	0.13	0.01	87.52	0	0	0	0	0.01	0	0	0	0	0	0	0	0	0	0	0	0	0	0	0	0	0	0	0	0	0	0	0	0	0	0	0	0	0	0	0	0	0	0	0
GPT21-001	Lab04_GPT21-001-BACT	0.04	0.88	0.01	0.03	0.1	0.11	0.01	86.14	0	0	0	0	0	0	0	0	0	0	0.03	0	0	0	0	0	0	0	0	0	0	0.01	0	0.01	0	0	0	0	0	0	0.01	0	0	0	0	0	0	0	0	0
GPT21-001	Lab04_GPT21-001-pDNA	0.04	0.79	0.01	0.03	0.12	0.1	0.01	87.75	0	0	0	0	0	0	0	0	0	0	0.04	0	0	0	0	0	0	0	0	0	0	0	0	0	0	0	0	0	0	0	0	0	0	0	0	0	0	0	0	0
GPT21-001	Lab07_GPT21-001-BACT	0.01	0.57	0.01	0.03	0.06	0.09	0.01	91.4	0	0	0	0	0.01	0	0	0	0	0	0	0	0	0	0	0	0	0	0	0	0	0	0.01	0	0	0	0	0	0	0	0	0	0	0	0	0	0	0	0	0
GPT21-001	Lab07_GPT21-001-pDNA	0.01	0.81	0.01	0.04	0.12	0.12	0.01	87.62	0	0	0	0	0.01	0	0	0	0	0	0	0	0	0	0	0	0	0	0	0	0	0	0	0	0	0	0	0	0	0	0	0	0	0	0	0	0	0	0	0
GPT21-001	Lab09_GPT21-001-BACT	0.02	0.39	0.01	0.02	0.05	0.06	0.01	90.79	0	0	0	0	0	0	0	0	0	0	0.01	0	0	0	0	0	0	0	0	0	0	0	0	0	0	0	0	0	0	0	0	0	0	0	0	0	0	0	0	0
GPT21-001	Lab09_GPT21-001-pDNA	0.02	0.62	0.01	0.03	0.09	0.08	0.01	85.9	0	0	0	0	0	0	0	0	0	0	0.01	0	0	0	0	0	0	0	0	0	0	0	0	0	0	0	0	0	0	0	0	0	0	0	0	0	0	0	0	0
GPT21-001	Lab11_GPT21-001-BACT	0.01	1.04	0.02	0.04	0.1	0.14	0.01	88.61	0	0	0	0	0.01	0	0	0	0	0	0	0	0	0	0	0	0	0	0	0	0	0.01	0	0.01	0	0	0	0	0	0	0.01	0	0	0	0	0	0	0	0	0
GPT21-001	Lab11_GPT21-001-pDNA	0.01	1.02	0.02	0.04	0.14	0.14	0.01	88.19	0	0	0	0	0.01	0	0	0	0	0	0	0	0	0	0	0	0	0	0	0	0	0.01	0	0	0	0	0	0	0	0	0	0	0	0	0	0	0	0	0	0
GPT21-001	Lab12_GPT21-001-BACT	0.13	0.85	0.02	0.05	0.11	0.13	0.01	84.98	0	0	0	0	0	0	0	0	0	0	0.01	0	0	0	0	0	0	0	0	0	0	0.01	0	0.01	0	0	0	0	0	0	0	0	0	0	0	0	0	0	0	0
GPT21-001	Lab12_GPT21-001-pDNA	0.16	0.71	0.01	0.04	0.1	0.1	0.01	87.27	0	0	0	0	0	0	0	0	0	0	0.01	0	0	0	0	0	0	0	0	0	0	0	0	0	0	0	0	0	0	0	0	0	0	0	0	0	0	0	0	0
GPT21-001	Lab13_GPT21-001-BACT	0.04	0.82	0.02	0.05	0.11	0.11	0.01	80.74	0	0	0	0	0	0	0	0	0	0	0.03	0	0	0	0	0	0	0	0	0	0	0	0	0	0	0	0	0	0	0	0.01	0	0	0	0	0	0	0	0	0
GPT21-001	Lab14_GPT21-001-BACT	0	1.43	0.02	0.03	0.15	0.16	0.02	85.98	0	0	0	0	0.01	0	0	0	0	0	0	0	0	0	0	0	0	0	0	0	0	0	0	0	0	0	0	0	0	0	0	0	0	0	0	0	0	0.01	0	0
GPT21-001	Lab14_GPT21-001-pDNA	0	1.2	0.02	0.03	0.15	0.14	0.01	89.05	0	0	0	0	0.01	0	0	0	0	0	0	0	0	0	0	0	0	0	0	0	0	0.01	0.02	0	0	0	0	0	0	0	0	0	0	0	0	0	0	0.02	0	0
GPT21-001	Lab15_GPT21-001-BACT	0.01	1.56	0.02	0.05	0.19	0.18	0.02	84.08	0	0	0	0	0.01	0	0	0	0	0	0	0	0	0	0	0	0	0	0	0	0	0.01	0.02	0.01	0	0	0	0	0	0	0.01	0	0	0	0	0	0	0	0	0
GPT21-001	Lab15_GPT21-001-pDNA	0.01	1.09	0.02	0.04	0.13	0.14	0.02	88.79	0	0	0	0	0.01	0	0	0	0	0	0	0	0	0	0	0	0	0	0	0	0	0.01	0.02	0.01	0	0	0	0	0	0	0	0	0	0	0	0	0	0	0	0
GPT21-001	Lab16_GPT21-001-BACT	0	0.82	0.01	0.04	0.12	0.12	0.01	85.51	0	0	0	0	0.01	0	0	0	0	0	0	0	0	0	0	0	0	0	0	0	0	0.01	0.03	0.01	0	0	0	0	0	0	0	0	0	0	0	0	0	0	0	0
GPT21-001	Lab16_GPT21-001-pDNA	0	0.64	0.01	0.03	0.09	0.09	0.01	87.45	0	0	0	0	0	0	0	0	0	0	0	0	0	0	0	0	0	0	0	0	0	0	0	0	0	0	0	0	0	0	0	0	0	0	0	0	0	0	0	0
GPT21-001	Lab17_GPT21-001-BACT	0.01	1.25	0.02	0.04	0.17	0.13	0.01	85.71	0	0	0	0	0.01	0	0	0	0	0	0	0	0	0	0	0	0	0	0	0	0	0	0	0	0	0	0	0	0	0	0.01	0	0	0	0	0	0	0	0	0
GPT21-001	Lab17_GPT21-001-pDNA	0.01	0.92	0.02	0.04	0.12	0.13	0.01	88.24	0	0	0	0	0.01	0	0	0	0	0	0	0	0	0	0	0	0	0	0	0	0	0	0	0	0	0	0	0	0	0	0	0	0	0	0	0	0	0	0	0
GPT21-001	Lab18_GPT21-001-BACT	0.02	0.62	0.01	0.02	0.09	0.09	0.01	89.23	0	0	0	0	0	0	0	0	0	0	0.01	0	0	0	0	0	0	0	0	0	0	0	0	0	0	0	0	0	0	0	0.01	0	0	0	0	0	0	0	0	0
GPT21-001	Lab18_GPT21-001-pDNA	0.03	0.56	0.01	0.02	0.07	0.08	0.01	89.64	0	0	0	0	0	0	0	0	0	0	0.01	0	0	0	0	0	0	0	0	0	0	0	0	0	0	0	0	0	0	0	0	0	0	0	0	0	0	0	0	0
GPT21-001	Lab20_GPT21-001-BACT	0.05	1.23	0.01	0.04	0.11	0.08	0.01	81.59	0	0	0	0	0	0	0	0	0	0	0	0	0	0	0	0	0	0	0	0	0	0	0.01	0	0	0	0	0	0	0	0.03	0	0.02	0	0	0	0	0	0	0
GPT21-001	Lab20_GPT21-001-pDNA	0.05	1.3	0.03	0.04	0.18	0.17	0.02	87.82	0	0	0	0	0.01	0	0	0	0	0	0	0	0	0	0	0	0	0	0	0	0	0	0	0	0	0	0	0	0	0	0.01	0	0	0	0	0.04	0	0	0	0
GPT21-001	Lab22_GPT21-001-BACT	0.1	0.47	0.01	0.02	0.07	0.08	0.01	90.2	0	0	0	0	0	0	0	0	0	0	0.01	0	0	0	0	0	0	0	0	0	0	0	0.02	0	0	0	0	0	0	0	0	0	0	0	0	0	0	0	0	0
GPT21-001	Lab22_GPT21-001-pDNA	0.11	0.61	0.01	0.03	0.1	0.09	0.01	86.38	0	0	0	0	0	0	0	0	0	0	0.02	0	0	0	0	0	0	0	0	0	0	0	0.03	0	0	0	0	0	0	0	0	0	0	0	0	0	0	0	0	0
GPT21-001	Lab23_GPT21-001-BACT	0.01	2.64	0.02	0.04	0.25	0.17	0.02	80.49	0	0	0	0	0.01	0	0	0	0	0	0	0	0	0	0	0	0	0	0	0	0	0.01	0.01	0.01	0	0	0	0	0	0.09	0.02	0	0	0	0	0	0	0	0	0
GPT21-001	Lab23_GPT21-001-pDNA	0.01	1.33	0.02	0.04	0.16	0.15	0.02	88.11	0	0	0	0	0.01	0	0	0	0	0	0	0	0	0	0	0	0	0	0	0	0	0.01	0	0.01	0	0	0	0	0	0.04	0.01	0	0	0	0	0	0	0	0	0
GPT21-002	Lab01_GPT21-002-BACT	0.01	0.26	0.01	0.03	0.02	0.05	0	96.07	0	0	0	0	0	0	0	0	0	0	0	0	0	0	0	0	0	0	0.01	0	0	0	0	0	0	0	0	0	0	0	0	0	0	0	0	0	0	0.01	0	0
GPT21-002	Lab01_GPT21-002-pDNA	0.01	0.31	0.01	0.03	0.02	0.06	0	96	0	0	0	0	0	0	0	0	0	0	0	0	0	0	0	0	0	0	0.01	0	0	0	0	0	0	0	0	0	0	0	0	0	0	0	0	0	0	0	0	0
GPT21-002	Lab03_GPT21-002-BACT	0.05	0.18	0.01	0.01	0.01	0.03	0	95.72	0	0	0	0	0	0	0	0	0	0	0.01	0	0	0	0	0	0	0	0	0	0	0	0	0	0	0	0	0	0	0	0	0	0	0	0	0	0	0	0	0
GPT21-002	Lab03_GPT21-002-pDNA	0.01	0.17	0.01	0.02	0.01	0.03	0	96.11	0	0	0	0	0	0	0	0	0	0	0	0	0	0	0	0	0	0	0	0	0	0	0	0	0	0	0	0	0	0	0	0	0	0	0	0	0	0	0	0
GPT21-002	Lab04_GPT21-002-BACT	0.07	0.19	0.01	0.02	0.01	0.03	0	95.59	0	0	0	0	0	0	0	0	0	0	0.02	0	0	0	0	0	0	0	0	0	0	0	0	0	0	0	0	0	0	0	0	0	0	0	0	0	0	0	0	0
GPT21-002	Lab04_GPT21-002-pDNA	0.04	0.15	0	0.02	0.01	0.02	0	96.18	0	0	0	0	0	0	0	0	0	0	0.02	0	0	0	0	0	0	0	0	0	0	0	0	0	0	0	0	0	0	0	0	0	0	0	0	0	0	0	0	0
GPT21-002	Lab07_GPT21-002-BACT	0.02	0.16	0.01	0.02	0.01	0.03	0	96.24	0	0	0	0	0	0	0	0	0	0	0	0	0	0	0	0	0	0	0	0	0	0	0	0	0	0	0	0	0	0	0	0	0	0	0	0	0	0	0	0
GPT21-002	Lab07_GPT21-002-pDNA	0.02	0.19	0.01	0.02	0.02	0.03	0	96.02	0	0	0	0	0	0	0	0	0	0	0	0	0.02	0	0	0	0	0	0	0	0	0	0.01	0	0	0	0	0	0	0	0	0	0	0	0	0	0	0	0	0
GPT21-002	Lab09_GPT21-002-BACT	0.02	0.11	0	0.02	0.01	0.02	0	96.08	0	0	0	0	0	0	0	0	0	0	0.01	0	0	0	0	0	0	0	0	0	0	0	0	0	0	0	0	0	0	0	0	0	0	0	0	0	0	0	0	0
GPT21-002	Lab09_GPT21-002-pDNA	0.02	0.11	0	0.02	0.01	0.02	0	95.36	0	0	0	0	0	0	0	0	0	0	0.01	0	0	0	0	0	0	0	0	0	0	0	0	0	0	0	0	0	0	0	0	0	0	0	0	0	0	0	0	0
GPT21-002	Lab11_GPT21-002-BACT	0.01	0.25	0.01	0.02	0.01	0.03	0	96.16	0	0	0	0	0	0	0	0	0	0	0	0	0	0	0	0	0	0	0	0	0	0	0	0	0	0	0	0	0	0	0	0	0	0	0	0	0	0	0	0
GPT21-002	Lab11_GPT21-002-pDNA	0.01	0.2	0.01	0.02	0.01	0.03	0	96.5	0	0	0	0	0	0	0	0	0	0	0	0	0	0	0	0	0	0	0	0	0	0	0	0	0	0	0	0	0	0	0	0	0	0	0	0	0	0	0	0
GPT21-002	Lab12_GPT21-002-BACT	0.16	0.21	0.01	0.02	0.01	0.02	0	94.99	0	0	0	0	0	0	0	0	0	0	0.01	0	0	0	0	0	0	0	0	0	0	0	0	0	0	0	0	0	0	0	0	0	0	0	0	0	0	0	0	0
GPT21-002	Lab12_GPT21-002-pDNA	0.21	0.16	0.01	0.03	0.01	0.03	0	95.42	0	0	0	0	0	0	0	0	0	0	0.01	0	0	0	0	0	0	0	0	0	0	0	0	0	0	0	0	0	0	0	0	0	0	0	0	0	0	0	0	0
GPT21-002	Lab13_GPT21-002-BACT	0.02	0.15	0	0.03	0.02	0.03	0	94.22	0	0	0	0	0	0	0	0	0	0	0.03	0	0	0	0	0	0	0	0	0	0	0	0	0	0	0	0	0	0	0	0	0	0	0	0	0	0	0	0	0
GPT21-002	Lab14_GPT21-002-BACT	0.01	0.27	0.01	0.01	0.01	0.02	0	96.39	0	0	0	0	0	0	0	0	0	0	0	0	0	0	0	0	0	0	0	0	0	0	0	0	0	0	0	0	0	0	0	0	0	0	0	0	0	0.02	0	0
GPT21-002	Lab14_GPT21-002-pDNA	0	0.19	0.01	0.01	0.01	0.02	0	96.78	0	0	0	0	0	0	0	0	0	0	0	0	0	0	0	0	0	0	0	0	0	0	0	0	0	0	0	0	0	0	0	0	0	0	0	0	0	0.02	0	0
GPT21-002	Lab15_GPT21-002-BACT	0.01	0.29	0.01	0.01	0.01	0.03	0	95.92	0	0	0	0	0	0	0	0	0	0	0	0	0	0	0	0	0	0	0	0	0	0	0.01	0	0	0	0	0	0	0	0	0	0	0	0	0	0	0	0	0
GPT21-002	Lab15_GPT21-002-pDNA	0	0.21	0.01	0.01	0.01	0.03	0	96.72	0	0	0	0	0	0	0	0	0	0	0	0	0	0	0	0	0	0	0	0	0	0	0.01	0	0	0	0	0	0	0	0	0	0	0	0	0	0	0	0	0
GPT21-002	Lab16_GPT21-002-BACT	0	0.16	0.01	0.02	0.01	0.02	0	95.2	0	0	0	0	0	0	0	0	0	0	0	0	0	0	0	0	0	0	0	0	0	0	0	0	0	0	0	0	0	0	0	0	0	0	0	0	0	0	0	0
GPT21-002	Lab16_GPT21-002-pDNA	0.01	0.12	0.01	0.02	0.01	0.02	0	95.61	0	0	0	0	0	0	0	0	0	0	0	0	0	0	0	0	0	0	0	0	0	0	0	0	0	0	0	0	0	0	0	0	0	0	0	0	0	0	0	0
GPT21-002	Lab17_GPT21-002-BACT	0.01	0.27	0.01	0.02	0.02	0.03	0	96.15	0	0	0	0	0	0	0	0	0	0	0	0	0	0	0	0	0	0	0	0	0	0	0	0	0	0	0	0	0	0	0	0	0	0	0	0	0	0	0	0
GPT21-002	Lab17_GPT21-002-pDNA	0	0.21	0.01	0.02	0.01	0.03	0	96.43	0	0	0	0	0	0	0	0	0	0	0	0	0	0	0	0	0	0	0	0	0	0	0	0	0	0	0	0	0	0	0	0	0	0	0	0	0	0	0	0
GPT21-002	Lab18_GPT21-002-BACT	0.02	0.14	0.01	0.01	0.01	0.02	0	96.3	0	0	0	0	0	0	0	0	0	0	0.01	0	0	0	0	0	0	0	0	0	0	0	0	0	0	0	0	0	0	0	0	0	0	0	0	0	0	0	0	0
GPT21-002	Lab18_GPT21-002-pDNA	0.02	0.14	0.01	0.01	0.01	0.02	0	96.58	0	0	0	0	0	0	0	0	0	0	0	0	0	0	0	0	0	0	0	0	0	0	0	0	0	0	0	0	0	0	0	0	0	0	0	0	0	0	0	0
GPT21-002	Lab20_GPT21-002-BACT	0.04	0.25	0.01	0.04	0.02	0.04	0	94.16	0	0	0	0	0	0	0	0	0	0	0	0	0	0	0	0	0	0	0	0	0	0	0.06	0	0	0	0	0	0	0	0	0	0.08	0	0	0	0	0	0	0
GPT21-002	Lab20_GPT21-002-pDNA	0.06	0.25	0.01	0.01	0.01	0.03	0	96.53	0	0	0	0	0	0	0	0	0	0	0	0	0	0	0	0	0	0	0	0	0	0	0	0	0	0	0	0	0	0	0	0	0	0	0	0.03	0	0	0	0
GPT21-002	Lab22_GPT21-002-BACT	0.09	0.13	0	0.02	0.01	0.02	0	95.84	0	0	0	0	0	0	0	0	0	0	0.01	0	0	0	0	0	0	0	0	0	0	0	0.02	0	0	0	0	0	0	0	0	0	0	0	0	0	0	0	0	0
GPT21-002	Lab22_GPT21-002-pDNA	0.1	0.13	0.01	0.02	0.01	0.02	0	95.81	0	0	0	0	0	0	0	0	0	0	0.01	0	0	0	0	0	0	0	0	0	0	0	0.03	0	0	0	0	0	0	0	0	0	0	0	0	0	0	0	0	0
GPT21-002	Lab23_GPT21-002-BACT	0.01	0.27	0.01	0.01	0.01	0.02	0	96.15	0	0	0	0	0	0	0	0	0	0	0	0	0	0	0	0	0	0	0	0	0	0	0	0	0	0	0	0	0	0.01	0	0	0	0	0	0	0	0	0	0
GPT21-002	Lab23_GPT21-002-pDNA	0.02	0.23	0.01	0.02	0.02	0.03	0	96.64	0	0	0	0	0	0	0	0	0	0	0	0	0	0	0	0	0	0	0	0	0	0	0	0	0	0	0	0	0	0.03	0	0	0	0	0	0	0	0	0	0
GPT21-003	Lab01_GPT21-003-BACT	0.1	17.07	0.68	1.14	0.75	0.94	0.06	0.54	0.1	0.44	0.05	0.09	0.04	0.03	0.01	0.02	0.02	0.01	0.01	0	0.01	0.01	0.03	0.02	0.01	0.03	0.03	0	0	0	0	0	0.01	0.01	0.01	0.01	0.03	0.03	0.03	0	0	0	0	0	0	0	0.05	0.02
GPT21-003	Lab01_GPT21-003-pDNA	0.06	20.41	0.83	0.94	0.81	0.6	0.05	0.33	0.13	0.09	0.06	0.05	0.05	0.04	0.02	0.03	0.03	0.02	0.01	0	0.01	0.02	0.04	0.02	0.01	0.04	0.01	0	0	0	0	0	0.01	0.01	0.01	0.01	0.01	0.01	0.03	0	0	0	0	0	0	0	0.01	0
GPT21-003	Lab03_GPT21-003-BACT	0.12	15.86	0.4	1.53	0.66	1.12	0.03	0.73	0.04	1.04	0.02	0.12	0.02	0.01	0.01	0.01	0.02	0.01	0	0	0.01	0.01	0.01	0.01	0.01	0.04	0.04	0	0	0.01	0.03	0	0.01	0	0	0	0.04	0.04	0.02	0	0	0	0	0	0	0	0.1	0.04
GPT21-003	Lab03_GPT21-003-pDNA	0.07	15.82	0.49	0.55	0.55	0.32	0.02	0.18	0.05	0.05	0.02	0.02	0.02	0.01	0.01	0.01	0.02	0.01	0	0	0.01	0.01	0.01	0.01	0.01	0.03	0.01	0	0	0	0.01	0	0.01	0	0	0.01	0.01	0.01	0.02	0	0	0	0	0	0	0	0.01	0
GPT21-003	Lab04_GPT21-003-BACT	0.11	15.02	0.43	0.58	0.54	0.45	0.02	0.21	0.04	0.12	0.02	0.03	0.01	0.01	0.01	0.01	0.01	0.01	0.04	0	0.01	0.01	0.01	0.01	0.01	0.03	0.01	0	0	0	0	0	0	0	0	0	0.01	0.01	0.02	0	0	0	0	0	0	0	0.03	0.01
GPT21-003	Lab04_GPT21-003-pDNA	0.1	15.24	0.44	0.5	0.51	0.29	0.02	0.15	0.05	0.04	0.02	0.01	0.02	0.01	0.01	0.01	0.02	0.01	0.03	0	0.01	0.01	0.01	0.02	0.01	0.03	0	0	0	0	0	0	0	0	0	0	0.01	0	0.01	0	0	0	0	0	0	0	0.01	0
GPT21-003	Lab07_GPT21-003-BACT	0.07	16.09	0.49	0.75	0.6	0.43	0.03	0.25	0.06	0.21	0.02	0.04	0.02	0.02	0.01	0.01	0.02	0.01	0	0	0.01	0.01	0.01	0.02	0.01	0.03	0.01	0	0	0	0	0	0.01	0.01	0	0.01	0.01	0	0.02	0	0	0	0	0	0	0	0.01	0
GPT21-003	Lab07_GPT21-003-pDNA	0.08	17	0.56	0.61	0.58	0.38	0.03	0.2	0.06	0.05	0.03	0.02	0.02	0.02	0.01	0.01	0.02	0.01	0	0	0.01	0.01	0.02	0.02	0.01	0.03	0.01	0	0	0	0	0	0.01	0.01	0	0.01	0.01	0.01	0.02	0	0	0	0	0	0	0	0.01	0
GPT21-003	Lab09_GPT21-003-BACT	0.12	13.19	0.34	0.73	0.47	0.74	0.02	0.23	0.03	0.23	0.01	0.03	0.01	0.01	0.01	0.01	0.01	0.01	0.01	0	0.01	0	0.01	0.01	0	0.02	0.01	0	0	0.01	0	0	0	0	0	0	0.01	0.01	0.04	0	0	0	0	0	0	0	0.03	0.01
GPT21-003	Lab09_GPT21-003-pDNA	0.11	13.44	0.36	0.42	0.43	0.21	0.01	0.12	0.03	0.03	0.01	0.01	0.01	0.01	0.01	0.01	0.01	0.01	0.01	0	0.01	0.01	0.01	0.01	0.01	0.02	0	0	0	0	0	0	0	0	0	0	0.01	0	0.01	0	0	0	0	0	0	0	0.01	0
GPT21-003	Lab11_GPT21-003-BACT	0.07	18.54	0.54	0.96	0.66	0.77	0.03	0.35	0.07	0.4	0.03	0.05	0.02	0.02	0.01	0.02	0.02	0.01	0	0	0.01	0.01	0.02	0.02	0.01	0.04	0.01	0	0	0.01	0	0	0.01	0.01	0.01	0.01	0.01	0.01	0.02	0	0	0	0	0	0	0	0.03	0.01
GPT21-003	Lab11_GPT21-003-pDNA	0.06	19.65	0.63	0.69	0.67	0.45	0.03	0.23	0.06	0.07	0.03	0.03	0.02	0.02	0.01	0.01	0.03	0.02	0	0	0.01	0.01	0.02	0.02	0.01	0.03	0.01	0	0	0.01	0	0	0.01	0	0.01	0.01	0.01	0.01	0.01	0	0	0	0	0	0	0	0.01	0
GPT21-003	Lab12_GPT21-003-BACT	0.18	14.48	0.42	0.53	0.51	0.38	0.03	0.2	0.05	0.09	0.02	0.03	0.02	0.01	0.01	0.01	0.02	0.01	0.01	0	0.01	0.01	0.01	0.02	0.01	0.02	0.01	0	0	0	0	0	0.01	0	0	0.01	0.01	0.01	0.01	0	0	0	0	0	0	0	0.02	0
GPT21-003	Lab12_GPT21-003-pDNA	0.2	15.06	0.46	0.53	0.53	0.35	0.03	0.18	0.06	0.04	0.03	0.02	0.03	0.02	0.01	0.01	0.02	0.01	0.01	0	0.01	0.01	0.02	0.01	0.01	0.03	0.01	0	0	0	0	0	0.01	0.01	0.01	0	0	0	0.01	0	0	0	0	0	0	0	0.01	0
GPT21-003	Lab13_GPT21-003-BACT	0.13	11.14	0.37	0.42	0.4	0.3	0.02	0.13	0.03	0.05	0.01	0.02	0.01	0.01	0.01	0.01	0.01	0	0.03	0	0.01	0	0.01	0.01	0	0.02	0.01	0	0	0	0	0	0	0	0	0	0.01	0.01	0.01	0	0	0	0	0	0	0	0.02	0.01
GPT21-003	Lab14_GPT21-003_pDNA	0.07	21.33	0.71	0.72	0.71	0.49	0.03	0.31	0.08	0.05	0.03	0.03	0.03	0.02	0.01	0.02	0.03	0.01	0	0	0.01	0.01	0.02	0.02	0.01	0.03	0.01	0	0	0.01	0	0	0.01	0.01	0	0.01	0	0.01	0.02	0	0	0	0	0	0	0.01	0.01	0.01
GPT21-003	Lab14_GPT21-003-BACT	0.05	21.27	0.62	0.88	0.69	0.59	0.03	0.29	0.06	0.28	0.03	0.04	0.02	0.02	0.01	0.01	0.03	0.01	0	0	0.01	0.01	0.02	0.02	0.01	0.03	0.01	0	0	0	0	0	0.01	0	0	0.01	0	0.01	0.02	0	0	0	0	0	0	0.01	0.02	0.01
GPT21-003	Lab15_GPT21-003-BACT	0.08	20.58	0.64	0.8	0.64	0.58	0.03	0.34	0.06	0.25	0.03	0.04	0.02	0.02	0.01	0.01	0.02	0.01	0.01	0	0.01	0.01	0.01	0.02	0.01	0.03	0.01	0	0	0.01	0.03	0	0.01	0	0.01	0.01	0.01	0.01	0.02	0	0	0	0	0	0	0	0.02	0.01
GPT21-003	Lab15_GPT21-003-pDNA	0.06	20.78	0.67	0.68	0.65	0.43	0.03	0.3	0.07	0.06	0.03	0.03	0.02	0.02	0.01	0.02	0.03	0.01	0	0	0.01	0.01	0.02	0.02	0.01	0.03	0.01	0	0	0	0.04	0	0.01	0.01	0.01	0.01	0.01	0.01	0.02	0	0	0	0	0	0	0	0.01	0.01
GPT21-003	Lab16_GPT21-003-BACT	0.07	12.59	0.34	0.53	0.41	0.3	0.01	0.17	0.03	0.15	0.02	0.03	0.01	0.01	0	0.01	0.01	0.01	0	0	0.01	0.01	0.01	0.01	0	0.02	0.01	0	0	0	0	0	0	0	0	0	0.01	0.01	0.01	0	0	0	0	0	0	0	0.01	0
GPT21-003	Lab16_GPT21-003-pDNA	0.07	11.98	0.33	0.4	0.41	0.22	0.01	0.13	0.03	0.03	0.01	0.01	0.01	0.01	0.01	0.01	0.01	0.01	0	0	0.01	0.01	0.01	0.01	0	0.02	0	0	0	0	0	0	0	0	0	0	0	0	0.01	0	0	0	0	0	0	0	0.01	0
GPT21-003	Lab17_GPT21-003-BACT	0.06	18.07	0.57	1.06	0.64	0.69	0.03	0.37	0.06	0.53	0.03	0.07	0.03	0.02	0.01	0.02	0.02	0.01	0	0	0.01	0.01	0.02	0.02	0.01	0.03	0.01	0	0	0.01	0	0	0.01	0.01	0	0.01	0.01	0.01	0.01	0	0	0	0	0	0	0	0.02	0.01
GPT21-003	Lab17_GPT21-003-pDNA	0.06	20.84	0.71	0.74	0.68	0.45	0.03	0.26	0.08	0.07	0.03	0.03	0.03	0.02	0.01	0.02	0.03	0.01	0	0	0.01	0.01	0.02	0.02	0.01	0.04	0.01	0	0	0.01	0	0	0.01	0.01	0	0.01	0.01	0.01	0.02	0	0	0	0	0	0	0	0.01	0
GPT21-003	Lab18_GPT21-003-BACT	0.07	14.04	0.35	0.51	0.5	0.36	0.02	0.16	0.03	0.14	0.01	0.03	0.01	0.01	0	0.01	0.01	0.01	0	0	0.01	0.01	0.01	0.01	0.01	0.03	0.01	0	0	0	0	0	0	0	0	0	0.01	0.01	0.01	0	0	0	0	0	0	0	0.02	0.01
GPT21-003	Lab18_GPT21-003-pDNA	0.06	14.32	0.37	0.44	0.48	0.26	0.02	0.13	0.03	0.03	0.02	0.01	0.01	0.01	0	0.01	0.02	0.01	0	0	0.01	0.01	0.01	0.01	0.01	0.03	0	0	0	0	0	0	0	0	0	0	0.01	0	0.01	0	0	0	0	0	0	0	0.01	0
GPT21-003	Lab20_GPT21-003-BACT	0.1	13.16	0.44	0.66	0.48	0.39	0.02	0.33	0.05	0.21	0.03	0.04	0.02	0.02	0.01	0.01	0.02	0.01	0	0	0.01	0.01	0.01	0.01	0.01	0.02	0.01	0	0	0	0.03	0	0.01	0.01	0	0	0	0	0.01	0	0.03	0	0	0	0	0	0.01	0
GPT21-003	Lab20_GPT21-003-pDNA	0.09	21.67	0.76	0.81	0.77	0.53	0.06	0.29	0.1	0.08	0.04	0.03	0.04	0.02	0.02	0.02	0.03	0.02	0	0	0.01	0.01	0.02	0.02	0.01	0.04	0.01	0	0	0.01	0	0	0.01	0.01	0.01	0.01	0.01	0.01	0.02	0	0	0	0	0	0	0	0.01	0.01
GPT21-003	Lab23_GPT21-003-BACT	0.06	21.47	0.64	0.87	0.83	0.53	0.03	0.28	0.06	0.17	0.03	0.03	0.02	0.02	0.01	0.01	0.03	0.01	0	0	0.01	0.01	0.02	0.02	0.01	0.06	0.01	0	0	0.01	0	0	0.01	0	0	0.01	0.01	0.02	0.02	0	0	0	0	0	0	0	0.02	0.01
GPT21-003	Lab23_GPT21-003-pDNA	0.07	21.91	0.71	0.76	0.71	0.5	0.04	0.27	0.08	0.07	0.03	0.03	0.03	0.02	0.01	0.02	0.02	0.01	0	0	0.01	0.02	0.02	0.02	0.01	0.04	0.01	0	0	0.01	0	0	0.01	0.01	0.01	0.01	0.01	0.04	0.01	0	0	0	0	0	0	0	0.01	0.01
GPT21-004	Lab01_GPT21-004-BACT	0.01	34.38	0.56	0.39	0.26	0.21	0.03	0.26	0.08	0.05	0.03	0.03	0.03	0.03	0.01	0.02	0.02	0.01	0.01	0	0	0.01	0.02	0.01	0.01	0.01	0	0	0	0	0	0	0.01	0.01	0.01	0	0	0	0	0	0	0	0	0	0	0	0	0
GPT21-004	Lab01_GPT21-004-pDNA	0.01	28.9	0.76	0.57	0.36	0.28	0.05	0.24	0.11	0.07	0.04	0.04	0.04	0.04	0.02	0.02	0.02	0.02	0.01	0	0	0.01	0.03	0.02	0.01	0.01	0.01	0	0	0	0	0	0.01	0.01	0.01	0.01	0.01	0	0	0	0	0	0	0	0	0	0	0
GPT21-004	Lab03_GPT21-004-BACT	0.02	38.39	0.27	0.13	0.08	0.06	0.01	0.17	0.03	0.02	0.01	0.01	0.01	0.01	0	0	0.01	0	0	0	0	0	0.01	0.01	0	0	0	0	0	0	0.02	0	0	0	0	0	0	0	0	0	0	0	0	0	0	0	0	0
GPT21-004	Lab03_GPT21-004-pDNA	0.01	24.92	0.4	0.23	0.14	0.1	0.02	0.1	0.04	0.02	0.01	0.02	0.01	0.01	0.01	0.01	0.01	0.01	0	0	0	0.01	0.01	0.01	0.01	0	0	0	0	0	0.02	0	0.01	0	0	0	0	0	0	0	0	0	0	0	0	0	0	0
GPT21-004	Lab04_GPT21-004-BACT	0.04	24.43	0.38	0.22	0.14	0.11	0.02	0.11	0.04	0.03	0.02	0.01	0.01	0.01	0.01	0.01	0.01	0.01	0.03	0	0	0.01	0.01	0.01	0.01	0.01	0	0	0	0	0	0	0	0	0	0	0	0	0	0	0	0	0	0	0	0	0	0
GPT21-004	Lab04_GPT21-004-pDNA	0.05	23.82	0.39	0.22	0.14	0.1	0.02	0.09	0.04	0.02	0.02	0.01	0.01	0.01	0.01	0.01	0.01	0.01	0.03	0	0	0	0.01	0.01	0.01	0	0	0	0	0	0	0	0	0	0	0	0	0	0	0	0	0	0	0	0	0	0	0
GPT21-004	Lab07_GPT21-004-BACT	0.01	25.52	0.45	0.28	0.17	0.13	0.03	0.15	0.05	0.03	0.02	0.02	0.02	0.02	0.01	0.01	0.01	0.01	0	0	0	0.01	0.01	0.01	0.01	0.01	0	0	0	0	0	0	0.01	0	0	0	0	0	0	0	0	0	0	0	0	0	0	0
GPT21-004	Lab07_GPT21-004-pDNA	0.11	19.81	0.38	0.23	0.14	0.11	0.02	0.1	0.05	0.03	0.01	0.01	0.01	0.01	0.01	0.01	0.01	0.01	0.02	0	0	0.01	0.01	0.01	0.01	0	0	0	0	0	19	0	0	0	0	0	0	0	0	0	0	0	0	0	0	0	0	0
GPT21-004	Lab09_GPT21-004-BACT	0.02	26.11	0.29	0.14	0.09	0.08	0.01	0.1	0.03	0.01	0.01	0.01	0.01	0.01	0	0	0.01	0.01	0.01	0	0	0	0	0	0	0	0	0	0	0	0	0	0	0	0	0	0	0	0	0	0	0	0	0	0	0	0	0
GPT21-004	Lab09_GPT21-004-pDNA	0.01	21.93	0.29	0.14	0.09	0.07	0.01	0.06	0.03	0.02	0.01	0.01	0.01	0.01	0.01	0.01	0.01	0.01	0.01	0	0	0	0	0	0	0	0	0	0	0	0	0	0	0	0	0	0	0	0	0	0	0	0	0	0	0	0	0
GPT21-004	Lab11_GPT21-004-BACT	0.01	28.51	0.5	0.31	0.21	0.16	0.03	0.15	0.06	0.04	0.02	0.02	0.02	0.02	0.01	0.01	0.01	0.01	0	0	0	0.01	0.01	0.01	0.01	0.01	0	0	0	0	0	0	0.01	0.01	0	0.01	0	0	0	0	0	0	0	0	0	0	0	0
GPT21-004	Lab11_GPT21-004-pDNA	0.01	28.29	0.54	0.3	0.2	0.14	0.03	0.14	0.06	0.04	0.03	0.02	0.02	0.02	0.01	0.01	0.01	0.01	0	0	0	0.01	0.01	0.01	0.01	0.01	0	0	0	0	0	0	0.01	0	0	0.01	0	0	0	0	0	0	0	0	0	0	0	0
GPT21-004	Lab12_GPT21-004-BACT	0.31	23.42	0.4	0.27	0.16	0.12	0.03	0.26	0.05	0.03	0.02	0.02	0.02	0.01	0.01	0.01	0.01	0.01	0.02	0	0	0.01	0.01	0.01	0	0.01	0	0	0	0	0	0	0.01	0	0.01	0	0	0	0	0	0	0	0	0	0	0	0	0
GPT21-004	Lab12_GPT21-004-pDNA	0.13	22.77	0.4	0.25	0.16	0.13	0.02	0.15	0.05	0.03	0.02	0.02	0.02	0.01	0.01	0.01	0.01	0.01	0.02	0	0	0.01	0.01	0.01	0.01	0	0	0	0	0	0	0	0.01	0	0	0	0	0	0	0	0	0	0	0	0	0	0	0
GPT21-004	Lab13_GPT21-004-BACT	0.02	19.96	0.32	0.14	0.08	0.07	0.01	0.11	0.02	0.01	0.01	0.01	0.01	0.01	0	0	0.01	0.01	0.04	0	0	0	0	0	0	0	0	0	0	0	0	0	0	0	0	0	0	0	0	0	0	0	0	0	0	0	0	0
GPT21-004	Lab14_GPT21-004_pDNA	0	31.36	0.58	0.32	0.2	0.15	0.03	0.14	0.07	0.04	0.02	0.02	0.02	0.02	0.01	0.01	0.01	0.01	0	0	0	0.01	0.01	0.01	0.01	0	0	0	0	0	0.01	0	0.01	0	0	0	0	0	0	0	0	0	0	0	0	0.02	0	0
GPT21-004	Lab14_GPT21-004-BACT	0	32.86	0.55	0.3	0.17	0.13	0.03	0.12	0.06	0.04	0.02	0.02	0.02	0.02	0.01	0.01	0.01	0.01	0	0	0	0.01	0.01	0.01	0.01	0	0	0	0	0	0	0	0.01	0	0.01	0.01	0	0	0	0	0	0	0	0	0	0.01	0	0
GPT21-004	Lab15_GPT21-004-BACT	0.01	31.51	0.55	0.3	0.17	0.13	0.03	0.18	0.06	0.03	0.02	0.02	0.02	0.01	0.01	0.01	0.01	0.01	0.01	0	0	0.01	0.01	0.01	0.01	0.01	0	0	0	0	0.01	0	0.01	0	0	0.01	0	0	0	0	0	0	0	0	0	0	0	0
GPT21-004	Lab15_GPT21-004-pDNA	0.01	29.72	0.57	0.31	0.19	0.14	0.03	0.17	0.07	0.04	0.02	0.02	0.02	0.02	0.01	0.01	0.01	0.01	0	0	0	0.01	0.01	0.01	0.01	0	0	0	0	0	0.01	0	0.01	0	0	0	0	0	0	0	0	0	0	0	0	0	0	0
GPT21-004	Lab16_GPT21-004-BACT	0	23.76	0.37	0.21	0.13	0.1	0.02	0.09	0.04	0.03	0.01	0.01	0.01	0.01	0.01	0.01	0.01	0.01	0	0	0	0.01	0.01	0.01	0	0	0	0	0	0	0.04	0	0	0	0	0	0	0	0	0	0	0	0	0	0	0	0	0
GPT21-004	Lab16_GPT21-004-pDNA	0.01	17.64	0.24	0.11	0.08	0.05	0.01	0.06	0.02	0.02	0.01	0.01	0.01	0.01	0	0	0.01	0	0.01	0	0	0	0	0	0	0	0	0	0	0	0	0	0	0	0	0	0	0	0	0	0	0	0	0	0	0	0	0
GPT21-004	Lab17_GPT21-004-BACT	0.01	31.42	0.5	0.3	0.18	0.15	0.03	0.14	0.06	0.03	0.02	0.02	0.02	0.02	0.01	0.01	0.01	0.01	0	0	0	0.01	0.02	0.01	0	0	0	0	0	0	0	0	0	0	0	0.01	0	0	0	0	0	0	0	0	0	0	0	0
GPT21-004	Lab17_GPT21-004-pDNA	0	25.62	0.51	0.3	0.18	0.14	0.03	0.13	0.06	0.04	0.02	0.02	0.02	0.01	0.01	0.01	0.01	0.01	0	0	0	0.01	0.01	0.01	0.01	0.01	0	0	0	0	0	0	0.01	0.01	0	0	0	0	0	0	0	0	0	0	0	0	0	0
GPT21-004	Lab18_GPT21-004-BACT	0.02	23.33	0.3	0.16	0.1	0.08	0.02	0.08	0.03	0.02	0.01	0.01	0.01	0.01	0.01	0.01	0.01	0.01	0.01	0	0	0.01	0	0.01	0.01	0	0	0	0	0	0	0	0	0	0	0	0	0	0	0	0	0	0	0	0	0	0	0
GPT21-004	Lab18_GPT21-004-pDNA	0.02	23.04	0.32	0.16	0.1	0.08	0.02	0.06	0.03	0.02	0.01	0.01	0.01	0.01	0.01	0.01	0.01	0.01	0.01	0	0	0.01	0	0.01	0.01	0	0	0	0	0	0	0	0	0	0	0	0	0	0	0	0	0	0	0	0	0	0	0
GPT21-004	Lab20_GPT21-004-BACT	0.04	21.67	0.33	0.22	0.13	0.12	0.02	0.17	0.05	0.03	0.02	0.02	0.01	0.01	0.01	0.01	0.01	0.01	0.01	0	0	0.01	0.01	0.01	0	0	0	0	0	0	0.01	0	0.01	0	0	0	0	0	0	0	0.02	0	0	0	0	0	0	0
GPT21-004	Lab20_GPT21-004-pDNA	0.05	31.3	0.68	0.44	0.29	0.21	0.04	0.18	0.09	0.05	0.03	0.03	0.03	0.03	0.01	0.02	0.02	0.02	0	0	0	0.02	0.02	0.02	0.01	0.01	0	0	0	0	0	0	0.01	0.01	0.01	0.01	0	0	0	0	0	0	0	0	0	0	0	0
GPT21-004	Lab23_GPT21-004-BACT	0.01	34.43	0.41	0.18	0.11	0.09	0.02	0.11	0.04	0.02	0.01	0.01	0.01	0.01	0.01	0.01	0.01	0.01	0	0	0	0.01	0.01	0.01	0.01	0	0	0	0	0	0	0	0	0	0	0	0	0.03	0	0	0	0	0	0	0	0	0	0
GPT21-004	Lab23_GPT21-004-pDNA	0.01	31.83	0.58	0.35	0.21	0.16	0.03	0.19	0.06	0.04	0.02	0.02	0.02	0.02	0.01	0.02	0.02	0.01	0	0	0	0.01	0.01	0.02	0.01	0	0	0	0	0	0	0	0.01	0	0.01	0.01	0	0.07	0	0	0	0	0	0	0	0	0	0
GPT21-005	Lab01_GPT21-005-BACT	0.38	0	0	0	0	0	0	0	0	0	0	0	0	0	0	0	0	0	0.09	0	0	0	0	0	0	0	0	0	0	0	99.36	0	0	0	0	0	0	0	0	0	0	0	0	0	0	0.03	0	0
GPT21-005	Lab01_GPT21-005-pDNA	0.33	0	0	0	0	0	0	0	0	0	0	0	0	0	0	0	0	0	0.06	0	0	0	0	0	0	0	0	0	0	0	99.41	0	0	0	0	0	0	0	0	0	0	0	0	0	0	0.01	0	0
GPT21-005	Lab03_GPT21-005-BACT	0.22	0	0	0	0	0	0	0	0	0	0	0	0	0	0	0	0	0	0.04	0	0	0	0	0	0	0	0	0	0	0	99.55	0	0	0	0	0	0	0	0	0	0	0	0	0	0	0	0	0
GPT21-005	Lab03_GPT21-005-pDNA	0.24	0	0	0	0	0	0	0	0	0	0	0	0	0	0	0	0	0	0.04	0	0	0	0	0	0	0	0	0	0	0	99.52	0	0	0	0	0	0	0	0	0	0	0	0	0	0	0	0	0
GPT21-005	Lab04_GPT21-005-BACT	0.28	0.01	0	0	0	0	0	0	0	0	0	0	0	0	0	0	0	0	0.1	0	0	0	0	0	0	0	0	0	0	0	99.46	0	0	0	0	0	0	0	0	0	0	0	0	0	0	0	0	0
GPT21-005	Lab04_GPT21-005-pDNA	0.29	0.01	0	0	0	0	0	0	0	0	0	0	0	0	0	0	0	0	0.08	0	0	0	0	0	0	0	0	0	0	0	99.44	0	0	0	0	0	0	0	0	0	0	0	0	0	0	0	0	0
GPT21-005	Lab07_GPT21-005-BACT	0.68	0	0	0	0	0	0	0.04	0	0	0	0	0	0	0	0	0	0	0.13	0.01	0.03	0	0	0	0	0	0	0	0	0	98.92	0	0	0	0	0	0	0	0	0	0	0	0	0	0	0	0	0
GPT21-005	Lab07_GPT21-005-pDNA	0.67	0	0	0	0	0	0	0	0	0	0	0	0	0	0	0	0	0	0.13	0.01	0	0	0	0	0	0	0	0	0	0	98.96	0	0	0	0	0	0	0	0	0	0	0	0	0	0	0	0	0
GPT21-005	Lab09_GPT21-005-BACT	0.31	0	0	0	0	0	0	0	0	0	0	0	0	0	0	0	0	0	0.1	0	0	0	0	0	0	0	0	0	0	0	99.42	0	0	0	0	0	0	0	0	0	0	0	0	0	0	0	0	0
GPT21-005	Lab09_GPT21-005-pDNA	0.36	0	0	0	0	0	0	0	0	0	0	0	0	0	0	0	0	0	0.06	0	0	0	0	0	0	0	0	0	0	0	99.37	0	0	0	0	0	0	0	0	0	0	0	0	0	0	0	0	0
GPT21-005	Lab11_GPT21-005-BACT	0.12	0	0	0	0	0	0	0.02	0	0	0	0	0	0	0	0	0	0	0.06	0	0	0	0	0	0	0	0	0	0	0	99.69	0	0	0	0	0	0	0	0	0	0	0	0	0	0	0	0	0
GPT21-005	Lab11_GPT21-005-pDNA	0.18	0	0	0	0	0	0	0.01	0	0	0	0	0	0	0	0	0	0	0.04	0	0	0	0	0	0	0	0	0	0	0	99.65	0	0	0	0	0	0	0	0	0	0	0	0	0	0	0	0	0
GPT21-005	Lab12_GPT21-005-BACT	0.66	0	0	0	0	0	0	0	0	0	0	0	0	0	0	0	0	0	0.1	0	0	0	0	0	0	0	0	0	0	0	99.02	0	0	0	0	0	0	0	0	0	0	0	0	0	0	0	0	0
GPT21-005	Lab12_GPT21-005-pDNA	0.58	0	0	0	0	0	0	0	0	0	0	0	0	0	0	0	0	0	0.1	0	0	0	0	0	0	0	0	0	0	0	99.11	0	0	0	0	0	0	0	0	0	0	0	0	0	0	0	0	0
GPT21-005	Lab13_GPT21-005-BACT	1.26	0	0	0	0	0	0	0	0	0	0	0	0	0	0	0	0	0	0.09	0	0	0	0	0	0	0	0	0	0	0	98.46	0	0	0	0	0	0	0	0	0	0	0	0	0	0	0	0	0
GPT21-005	Lab14_GPT21-005_pDNA	0.06	0	0	0	0	0	0	0	0	0	0	0	0	0	0	0	0	0	0.01	0	0	0	0	0	0	0	0	0	0	0	99.82	0	0	0	0	0	0	0	0	0	0	0	0	0	0	0.02	0	0
GPT21-005	Lab14_GPT21-005-BACT	0.12	0	0	0	0	0	0	0.01	0	0	0	0	0	0	0	0	0	0	0	0	0	0	0	0	0	0	0	0	0	0	99.76	0	0	0	0	0	0	0	0	0	0	0	0	0	0	0.02	0	0
GPT21-005	Lab15_GPT21-005-BACT	0.2	0	0	0	0	0	0	0.04	0	0	0	0	0	0	0	0	0	0	0.04	0	0	0	0	0	0	0	0	0	0	0	99.62	0	0	0	0	0	0	0	0	0	0	0	0	0	0	0	0	0
GPT21-005	Lab15_GPT21-005-pDNA	0.23	0	0	0	0	0	0	0.02	0	0	0	0	0	0	0	0	0	0	0.05	0	0	0	0	0	0	0	0	0	0	0	99.54	0	0	0	0	0	0	0	0	0	0	0	0	0	0.02	0	0	0
GPT21-005	Lab16_GPT21-005-BACT	0.46	0	0	0	0	0	0	0	0	0	0	0	0	0	0	0	0	0	0.11	0.01	0	0	0	0	0	0	0	0	0	0	99.17	0	0	0	0	0	0	0	0	0	0	0	0	0	0	0	0	0
GPT21-005	Lab16_GPT21-005-pDNA	0.32	0	0	0	0	0	0	0.01	0	0	0	0	0	0	0	0	0	0	0.08	0.01	0	0	0	0	0	0	0	0	0	0	99.38	0	0	0	0	0	0	0	0	0	0	0	0	0	0	0	0	0
GPT21-005	Lab17_GPT21-005-BACT	0.16	0	0	0	0	0	0	0.01	0	0	0	0	0	0	0	0	0	0	0.04	0	0	0	0	0	0	0	0	0	0	0	99.66	0	0	0	0	0	0	0	0	0	0	0	0	0	0	0	0	0
GPT21-005	Lab17_GPT21-005-pDNA	0.1	0.01	0	0	0	0	0	0.01	0	0	0	0	0	0	0	0	0	0	0.02	0	0	0	0	0	0	0	0	0	0	0	99.73	0	0	0	0	0	0	0	0	0	0	0	0	0	0	0	0	0
GPT21-005	Lab18_GPT21-005-pDNA	0.12	0	0	0	0	0	0	0	0	0	0	0	0	0	0	0	0	0	0.03	0	0	0	0	0	0	0	0	0	0	0	99.73	0	0	0	0	0	0	0	0	0	0	0	0	0	0	0	0	0
GPT21-005	Lab20_GPT21-005-BACT	1.33	0.02	0	0	0	0	0	0.16	0	0	0	0	0	0	0	0	0	0	0.16	0.01	0.01	0	0	0	0	0	0	0	0	0	97.87	0	0	0	0	0	0	0	0	0	0.05	0	0	0	0	0	0	0
GPT21-005	Lab20_GPT21-005-pDNA	1.45	0.02	0	0	0	0	0	0.13	0	0	0	0	0	0	0	0	0	0	0.16	0.01	0.01	0	0	0	0	0	0	0	0	0	97.64	0	0	0	0	0	0	0	0	0	0	0	0	0.12	0	0	0	0
GPT21-005	Lab22_GPT21-005-BACT	0.36	0	0	0	0	0	0	0.01	0	0	0	0	0	0	0	0	0	0	0.06	0	0	0	0	0	0	0	0	0	0	0	99.43	0	0	0	0	0	0	0	0	0	0	0	0	0	0	0	0	0
GPT21-005	Lab22_GPT21-005-pDNA	0.29	0	0	0	0	0	0	0.01	0	0	0	0	0	0	0	0	0	0	0.06	0	0	0	0	0	0	0	0	0	0	0	99.43	0	0	0	0	0	0	0	0	0	0	0	0	0	0	0	0	0
GPT21-005	Lab23_GPT21-005-BACT	0.14	0	0	0	0	0	0	0.01	0	0	0	0	0	0	0	0	0	0	0.01	0	0	0	0	0	0	0	0	0	0	0	99.71	0	0	0	0	0	0	0.05	0	0	0	0	0	0	0	0	0	0
GPT21-005	Lab23_GPT21-005-pDNA	0.14	0	0	0	0	0	0	0.03	0	0	0	0	0	0	0	0	0	0	0.02	0	0	0	0	0	0	0	0	0	0	0	99.64	0	0	0	0	0	0	0.06	0	0	0	0	0	0	0	0	0	0
GPT21-006	Lab01_GPT21-006-BACT	0.32	0.01	0	0	0	0	0	0.02	0	0	0	0	0	0	0	0	0	0	0.02	0	0	0	0	0	0	0	0	0	0	0	98.49	0.01	0	0	0	0	0	0	0	0	0	0	0	0.01	0	0	0	0
GPT21-006	Lab01_GPT21-006-pDNA	0.23	0.01	0	0	0	0	0	0	0	0	0	0	0	0	0	0	0	0	0.02	0	0	0	0	0	0	0	0	0	0	0	98.46	0.01	0	0	0	0	0	0	0	0	0	0	0	0	0	0	0	0
GPT21-006	Lab03_GPT21-006-BACT	0.17	0	0	0	0	0	0	0	0	0	0	0	0	0	0	0	0	0	0.01	0	0	0	0	0	0	0	0	0	0	0	98.72	0.01	0	0	0	0	0	0	0	0	0	0	0	0.01	0	0	0	0
GPT21-006	Lab03_GPT21-006-pDNA	0.12	0.01	0	0	0	0	0	0	0	0	0	0	0	0	0	0	0	0	0.01	0	0	0	0	0	0	0	0	0	0	0	98.78	0.02	0	0	0	0	0	0	0	0	0	0	0	0	0	0	0	0
GPT21-006	Lab04_GPT21-006-BACT	0.25	0.02	0	0	0	0	0	0	0	0	0	0	0	0	0	0	0	0	0.07	0	0	0	0	0	0	0	0	0	0	0	98.74	0.02	0	0	0	0	0	0	0	0	0	0	0	0.01	0	0	0	0
GPT21-006	Lab04_GPT21-006-pDNA	0.24	0.01	0	0	0	0	0	0	0	0	0	0	0	0	0	0	0	0	0.06	0	0	0	0	0	0	0	0	0	0	0	98.78	0.03	0	0	0	0	0	0	0	0	0	0	0	0.01	0	0	0	0
GPT21-006	Lab07_GPT21-006-BACT	0.51	0	0	0	0	0	0	0	0	0	0	0	0	0	0	0	0	0	0.06	0.01	0	0	0	0	0	0	0	0	0	0	98.54	0.02	0	0	0	0	0	0	0	0	0	0	0	0.01	0	0	0	0
GPT21-006	Lab07_GPT21-006-pDNA	0.5	0	0	0	0	0	0	0	0	0	0	0	0	0	0	0	0	0	0.06	0.01	0	0	0	0	0	0	0	0	0	0	98.49	0.03	0	0	0	0	0	0	0	0	0	0	0	0.01	0	0	0	0
GPT21-006	Lab09_GPT21-006-BACT	0.27	0	0	0	0	0	0	0	0	0	0	0	0	0	0	0	0	0	0.03	0	0	0	0	0	0	0	0	0	0	0	98.51	0.03	0	0	0	0	0	0	0	0	0	0	0	0.01	0	0	0	0
GPT21-006	Lab09_GPT21-006-pDNA	0.32	0	0	0	0	0	0	0	0	0	0	0	0	0	0	0	0	0	0.03	0	0	0	0	0	0	0	0	0	0	0	98.51	0.02	0	0	0	0	0	0	0	0	0	0	0	0.01	0	0	0	0
GPT21-006	Lab11_GPT21-006-BACT	0.1	0	0	0	0	0	0	0.02	0	0	0	0	0	0	0	0	0	0	0.02	0	0	0	0	0	0	0	0	0	0	0	98.84	0.04	0	0	0	0	0	0	0	0	0	0	0	0.02	0	0	0	0
GPT21-006	Lab11_GPT21-006-pDNA	0.12	0	0	0	0	0	0	0.01	0	0	0	0	0	0	0	0	0	0	0.02	0	0	0	0	0	0	0	0	0	0	0	98.96	0.03	0	0	0	0	0	0	0	0	0	0	0	0.02	0	0	0	0
GPT21-006	Lab12_GPT21-006-BACT	0.76	0	0	0	0	0	0	0	0	0	0	0	0	0	0	0	0	0	0.08	0	0	0	0	0	0	0	0	0	0	0	98.1	0.02	0	0	0	0	0	0	0	0	0	0	0	0.01	0	0	0	0
GPT21-006	Lab12_GPT21-006-pDNA	0.7	0	0	0	0	0	0	0	0	0	0	0	0	0	0	0	0	0	0.08	0	0	0	0	0	0	0	0	0	0	0	98.22	0.02	0	0	0	0	0	0	0	0	0	0	0	0.01	0	0	0	0
GPT21-006	Lab13_GPT21-006-BACT	1	0	0	0	0	0	0	0	0	0	0	0	0	0	0	0	0	0	0.06	0	0	0	0	0	0	0	0	0	0	0	98.07	0.01	0	0	0	0	0	0	0	0	0	0	0	0.01	0	0	0	0
GPT21-006	Lab14_GPT21-006_pDNA	0.02	0	0	0	0	0	0	0	0	0	0	0	0	0	0	0	0	0	0.01	0	0	0	0	0	0	0	0	0	0	0	99.2	0.03	0	0	0	0	0	0	0	0	0	0	0	0.01	0	0.02	0	0
GPT21-006	Lab14_GPT21-006-BACT	0.01	0	0	0	0	0	0	0.01	0	0	0	0	0	0	0	0	0	0	0	0	0	0	0	0	0	0	0	0	0	0	98.61	0	0	0	0	0	0	0	0	0	0	0	0	0	0	0.03	0	0
GPT21-006	Lab15_GPT21-006-BACT	0.14	0	0	0	0	0	0	0.04	0	0	0	0	0	0	0	0	0	0	0.02	0	0	0	0	0	0	0	0	0	0	0	98.94	0.03	0	0	0	0	0	0	0	0	0	0	0	0.01	0	0	0	0
GPT21-006	Lab15_GPT21-006-pDNA	0.13	0	0	0	0	0	0	0.02	0	0	0	0	0	0	0	0	0	0	0.02	0	0	0	0	0	0	0	0	0	0	0	98.95	0.03	0	0	0	0	0	0	0	0	0	0	0	0.01	0.03	0	0	0
GPT21-006	Lab16_GPT21-006-BACT	0.45	0	0	0	0	0	0	0	0	0	0	0	0	0	0	0	0	0	0.07	0.01	0	0	0	0	0	0	0	0	0	0	98.39	0.02	0	0	0	0	0	0	0	0	0	0	0	0.01	0	0	0	0
GPT21-006	Lab16_GPT21-006-pDNA	0.75	0	0	0	0	0	0	0	0	0	0	0	0	0	0	0	0	0	0.1	0.01	0	0	0	0	0	0	0	0	0	0	97.99	0.02	0	0	0	0	0	0	0	0	0	0.01	0	0.01	0	0	0	0
GPT21-006	Lab17_GPT21-006-BACT	0.12	0	0	0	0	0	0	0.01	0	0	0	0	0	0	0	0	0	0	0.02	0	0	0	0	0	0	0	0	0	0	0	98.87	0.03	0	0	0	0	0	0	0	0	0	0	0	0.01	0	0	0	0
GPT21-006	Lab17_GPT21-006-pDNA	0.06	0	0	0	0	0	0	0.01	0	0	0	0	0	0	0	0	0	0	0.01	0	0	0	0	0	0	0	0	0	0	0	99.05	0.03	0	0	0	0	0	0	0	0	0	0	0	0.01	0	0	0	0
GPT21-006	Lab18_GPT21-006-pDNA	0.07	0	0	0	0	0	0	0	0	0	0	0	0	0	0	0	0	0	0.01	0	0	0	0	0	0	0	0	0	0	0	99.02	0.02	0	0	0	0	0	0	0	0	0	0	0	0	0	0	0	0
GPT21-006	Lab20_GPT21-006-BACT	1.19	0.01	0	0	0	0	0	0.04	0	0	0	0	0	0	0	0	0	0	0.08	0.01	0	0	0	0	0	0	0	0	0	0	97.54	0.02	0	0	0	0	0	0	0	0	0.01	0	0	0.01	0	0	0	0
GPT21-006	Lab20_GPT21-006-pDNA	1.2	0.01	0	0	0	0	0	0.03	0	0	0	0	0	0	0	0	0	0	0.09	0.01	0	0	0	0	0	0	0	0	0	0	97.48	0.02	0	0	0	0	0	0	0	0	0	0	0	0.03	0	0	0	0
GPT21-006	Lab22_GPT21-006-BACT	0.27	0	0	0	0	0	0	0.01	0	0	0	0	0	0	0	0	0	0	0.02	0	0	0	0	0	0	0	0	0	0	0	97.98	0	0	0	0	0	0	0	0	0	0	0	0	0	0	0	0	0
GPT21-006	Lab22_GPT21-006-pDNA	0.47	0	0	0	0	0	0	0.02	0	0	0	0	0	0	0	0	0	0	0.03	0	0	0	0	0	0	0	0	0	0	0	97.99	0	0	0	0	0	0	0	0	0	0	0	0	0	0	0	0	0
GPT21-006	Lab23_GPT21-006-BACT	0.09	0	0	0	0	0	0	0	0	0	0	0	0	0	0	0	0	0	0.01	0	0	0	0	0	0	0	0	0	0	0	99.12	0.03	0	0	0	0	0	0.02	0	0	0	0	0	0.01	0	0	0	0
GPT21-006	Lab23_GPT21-006-pDNA	0.12	0	0	0	0	0	0	0	0	0	0	0	0	0	0	0	0	0	0.01	0	0	0	0	0	0	0	0	0	0	0	99.05	0.03	0	0	0	0	0	0.05	0	0	0	0	0	0.01	0	0	0	0
GPT22-001	Lab01_GPT22-001-BACT	0.01	0.02	0	0	0	0.01	0	0	0	0	0	0	0	0	0	0	0	0	0.01	0	0.03	0	0	0	0	0	0	0	0	0	0.01	85.76	0	0	0	0	0	0	0	0.01	0.02	0.01	0.01	0.06	0.02	0	0	0
GPT22-001	Lab01_GPT22-001-pDNA	0.01	0.06	0	0	0	0.04	0	0	0	0	0	0	0	0	0	0	0	0	0.01	0	0.03	0	0	0	0	0	0	0	0	0	0.01	89.09	0	0	0	0	0	0	0	0.01	0.05	0.05	0.05	0.09	0.04	0	0	0
GPT22-001	Lab02_GPT22-001-BACT	0.01	0.07	0	0	0	0.04	0	0	0	0	0	0	0	0	0	0	0	0	0.02	0	0.05	0	0	0	0	0	0	0	0	0	0	88.44	0	0	0	0	0	0	0	0.01	0.07	0.03	0.07	0.11	0.05	0.02	0	0
GPT22-001	Lab02_GPT22-001-pDNA	0.02	0.03	0	0	0	0.01	0	0	0	0	0	0	0	0	0	0	0	0	0.01	0	0.04	0	0	0	0	0	0	0	0	0.04	0	92.67	0	0	0	0	0	0	0	0.01	0.04	0.01	0.03	0.09	0.04	0	0	0
GPT22-001	Lab04_GPT22-001-BACT	0.02	0.02	0	0	0	0.02	0	0.02	0	0	0	0	0	0	0	0	0	0	0.05	0	0.04	0	0	0	0	0	0	0	0	0	0	92.84	0	0	0	0	0	0	0	0.01	0.02	0.02	0.02	0.05	0.02	0	0	0
GPT22-001	Lab04_GPT22-001-pDNA	0.02	0.04	0	0	0	0.03	0	0.04	0	0	0	0	0	0	0	0	0	0	0.04	0	0.03	0	0	0	0	0	0	0	0	0	0	87.29	0	0	0	0	0	0	0	0.02	0.05	0.04	0.03	0.07	0.04	0	0	0
GPT22-001	Lab05_GPT22-001-BACT	0.02	0.05	0	0	0	0.02	0	0.01	0	0	0	0	0	0	0	0	0	0	0.01	0	0.04	0	0	0	0	0	0	0	0	0	0	91.44	0	0	0	0	0	0	0	0.01	0.04	0.01	0.04	0.1	0.03	0	0	0
GPT22-001	Lab05_GPT22-001-pDNA	0.02	0.06	0	0	0	0.03	0	0.02	0	0	0	0	0	0	0	0	0	0	0.01	0	0.03	0	0	0	0	0	0	0	0	0	0	82.7	0	0	0	0	0	0	0	0.02	0.05	0.02	0.05	0.12	0.03	0	0	0
GPT22-001	Lab06_GPT22-001-BACT	0.04	0.02	0	0	0	0.01	0	0	0	0	0	0	0	0	0	0	0	0	0.03	0	0.04	0	0	0	0	0	0	0	0	0	0	91.65	0	0	0	0	0	0	0	0.01	0.02	0.01	0.01	0.05	0.02	0	0	0
GPT22-001	Lab06_GPT22-001-pDNA	0.04	0.04	0	0	0	0.03	0	0	0	0	0	0	0	0	0	0	0	0	0.03	0	0.03	0	0	0	0	0	0	0	0	0	0	85.42	0	0	0	0	0	0	0	0.02	0.04	0.04	0.02	0.07	0.03	0	0	0
GPT22-001	Lab07_GPT22-001-BACT	0.06	0.02	0	0	0	0.01	0	0	0	0	0	0	0	0	0	0	0	0	0.08	0	0.04	0	0	0	0	0	0	0	0	0	0	93.5	0	0	0	0	0	0	0	0.01	0.03	0.01	0.02	0.06	0.03	0	0	0
GPT22-001	Lab07_GPT22-001-pDNA	0.09	0.04	0	0	0	0.03	0	0	0	0	0	0	0	0	0	0	0	0	0.02	0	0.03	0	0	0	0	0	0	0	0	0	0	86.59	0	0	0	0	0	0	0	0.01	0.05	0.04	0.04	0.09	0.03	0	0	0
GPT22-001	Lab09_GPT22-001-BACT	0.03	0.02	0	0	0	0.02	0	0	0	0	0	0	0	0	0	0	0	0	0.02	0	0.03	0	0	0	0	0	0	0	0	0	0	90.74	0	0	0	0	0	0	0	0	0.02	0.02	0.01	0.04	0.02	0	0	0
GPT22-001	Lab09_GPT22-001-pDNA	0.06	0.03	0	0	0	0.02	0	0	0	0	0	0	0	0	0	0	0	0	0.02	0	0.02	0	0	0	0	0	0	0	0	0	0	86.01	0	0	0	0	0	0	0	0.01	0.03	0.02	0.02	0.05	0.03	0	0	0
GPT22-001	Lab13_GPT22-001-BACT	0.08	0.02	0	0	0	0.02	0	0	0	0	0	0	0	0	0	0	0	0	0.04	0	0.02	0	0	0	0	0	0	0	0	0	0	90.97	0	0	0	0	0	0	0	0.01	0.02	0.02	0.01	0.05	0.02	0	0	0
GPT22-001	Lab13_GPT22-001-pDNA	0.07	0.03	0	0	0	0.02	0	0	0	0	0	0	0	0	0	0	0	0	0.03	0	0.02	0	0	0	0	0	0	0	0	0	0	85.5	0	0	0	0	0	0	0	0.01	0.03	0.03	0.01	0.05	0.02	0	0	0
GPT22-001	Lab15_GPT22-001-BACT	0.05	0.02	0	0	0	0	0	0	0	0	0	0	0	0	0	0	0	0	0.01	0	0.05	0	0	0	0	0	0	0	0	0	0	94.12	0	0	0	0	0	0	0	0.01	0.02	0	0.01	0.09	0.02	0.01	0	0
GPT22-001	Lab15_GPT22-001-pDNA	0.01	0.06	0	0	0	0.03	0	0	0	0	0	0	0	0	0	0	0	0	0.01	0	0.04	0	0	0	0	0	0	0	0	0	0	89.57	0	0	0	0	0	0	0	0.02	0.06	0.05	0.06	0.13	0.04	0	0	0
GPT22-001	Lab16_GPT22-001-BACT	0	0.05	0	0	0	0.02	0	0	0	0	0	0	0	0	0	0	0	0	0	0	0.05	0	0	0	0	0	0	0	0	0	0	92.48	0	0	0	0	0	0	0	0.01	0.04	0.05	0.04	0.1	0.02	0	0	0
GPT22-001	Lab16_GPT22-001-pDNA	0.01	0.05	0	0	0	0.03	0	0	0	0	0	0	0	0	0	0	0	0	0.01	0	0.04	0	0	0	0	0	0	0	0	0	0	88.21	0	0	0	0	0	0	0	0.01	0.05	0.04	0.04	0.08	0.03	0	0	0
GPT22-001	Lab17_GPT22-001-BACT	0.01	0.04	0	0	0	0.02	0	0	0	0	0	0	0	0	0	0	0	0	0.01	0	0.04	0	0	0	0	0	0	0	0	0	0	93.52	0	0	0	0	0	0	0	0.01	0.04	0.02	0.03	0.1	0.04	0	0	0
GPT22-001	Lab17_GPT22-001-pDNA	0.02	0.05	0	0	0	0.04	0	0	0	0	0	0	0	0	0	0	0	0	0.01	0	0.05	0	0	0	0	0	0	0	0	0	0	89.72	0	0	0	0	0	0	0	0.02	0.06	0.05	0.05	0.1	0.04	0	0	0
GPT22-001	Lab18_GPT22-001-BACT	0.03	0.02	0	0	0	0.02	0	0	0	0	0	0	0	0	0	0	0	0	0.01	0	0.04	0	0	0	0	0	0	0	0	0	0	92.8	0	0	0	0	0	0	0	0	0.02	0.02	0.01	0.06	0.02	0	0	0
GPT22-001	Lab18_GPT22-001-pDNA	0.03	0.05	0	0	0	0.04	0	0	0	0	0	0	0	0	0	0	0	0	0.01	0	0.03	0	0	0	0	0	0	0	0	0	0	88.24	0	0	0	0	0	0	0	0.01	0.05	0.05	0.04	0.1	0.04	0	0	0
GPT22-001	Lab19_GPT22-001-BACT	0.03	0.02	0	0	0	0.01	0	0	0	0	0	0	0	0	0	0	0	0	0.02	0	0.03	0	0	0	0	0	0	0	0	0	0	90.29	0	0	0	0	0	0	0	0.01	0.02	0.01	0.01	0.06	0.02	0	0	0
GPT22-001	Lab19_GPT22-001-pDNA	0.02	0.05	0	0	0	0.04	0	0	0	0	0	0	0	0	0	0	0	0	0.01	0	0.03	0	0	0	0	0	0	0	0	0	0	87.66	0	0	0	0	0	0	0	0.01	0.05	0.04	0.04	0.09	0.04	0	0	0
GPT22-001	Lab20_GPT22-001-BACT	0.02	0.01	0	0	0	0.01	0	0	0	0	0	0	0	0	0	0	0	0	0.02	0	0.04	0	0	0	0	0	0	0	0	0	0	92.84	0	0	0	0	0	0	0	0	0.01	0	0.01	0.05	0.02	0	0	0
GPT22-001	Lab20_GPT22-001-pDNA	0.01	0.04	0	0	0	0.03	0	0	0	0	0	0	0	0	0	0	0	0	0.01	0	0.04	0	0	0	0	0	0	0	0	0	0	87.33	0	0	0	0	0	0	0	0.01	0.05	0.03	0.03	0.07	0.04	0	0	0
GPT22-001	Lab21_GPT22-001-BACT	0.04	0.02	0	0	0	0.01	0	0	0	0	0	0	0	0	0	0	0	0	0.17	0	0.03	0	0	0	0	0	0	0	0	0	0	92.73	0	0	0	0	0	0	0	0	0.02	0.02	0.01	0.05	0.02	0	0	0
GPT22-001	Lab21_GPT22-001-pDNA	0.05	0.05	0	0	0	0.04	0	0	0	0	0	0	0	0	0	0	0	0	0.18	0	0.03	0	0	0	0	0	0	0	0	0	0	86.25	0	0	0	0	0	0	0	0.01	0.05	0.04	0.04	0.08	0.04	0	0	0
GPT22-001	Lab23_GPT22-001-BACT	0.02	0.05	0	0	0	0.02	0	0	0	0	0	0	0	0	0	0	0	0	0.02	0	0.05	0	0	0	0	0	0	0	0	0	0	93.57	0	0	0	0	0	0	0	0.01	0.03	0.02	0.02	0.11	0.03	0.02	0	0
GPT22-001	Lab23_GPT22-001-pDNA	0.02	0.09	0	0	0	0.05	0	0	0	0	0	0	0	0	0	0	0	0	0.01	0	0.05	0	0	0	0	0	0	0	0	0	0	89.95	0	0	0	0	0	0	0	0.02	0.08	0.05	0.06	0.15	0.05	0.02	0	0
GPT22-001	Lab24_GPT22-001-BACT	0.08	0.02	0	0	0	0.01	0	0	0	0	0	0	0	0	0	0	0	0	0.02	0	0.03	0	0	0	0	0	0	0	0.13	0	0	90.35	0	0	0	0	0	0	0	0	0.03	0	0.02	0.05	0.02	0	0	0
GPT22-001	Lab24_GPT22-001-pDNA	0.09	0.05	0	0	0	0.02	0	0	0	0	0	0	0	0	0	0	0	0	0.02	0	0.03	0	0	0	0	0	0	0.01	0.11	0	0	84.82	0	0	0	0	0	0	0	0.01	0.04	0.01	0.07	0.08	0.02	0	0	0
GPT22-001	Lab25_GPT22-001-BACT	0.01	0.04	0	0	0	0.02	0	0	0	0	0	0	0	0	0	0	0	0	0.01	0	0.04	0	0	0	0	0	0	0	0	0	0	93.19	0	0	0	0	0	0	0	0.01	0.02	0.02	0.02	0.11	0.03	0	0	0
GPT22-001	Lab25_GPT22-001-pDNA	0.02	0.07	0	0	0	0.04	0	0	0	0	0	0	0	0	0	0	0	0	0.01	0	0.04	0	0	0	0	0	0	0	0	0	0	85.55	0	0	0	0	0	0	0	0.02	0.05	0.05	0.04	0.16	0.04	0	0	0
GPT22-002	Lab01_GPT22-002-BACT	0.02	0.01	0.01	0	0	0	0	0	0	0	0	0	0	0	0	0	0	0	0	0	0.01	0	0	0	0	0	0	0	0	0	0.01	92.4	0	0	0	0	0	0	0	0.01	0.01	0	0	0.05	0.01	0.02	0	0
GPT22-002	Lab01_GPT22-002-pDNA	0.02	0.01	0	0	0	0	0	0	0	0	0	0	0	0	0	0	0	0	0.01	0	0.02	0	0	0	0	0	0	0	0	0	0.01	93.73	0	0	0	0	0	0	0	0	0	0	0	0.06	0.01	0.01	0	0
GPT22-002	Lab02_GPT22-002-BACT	0.02	0.01	0	0	0	0	0	0	0	0	0	0	0	0	0	0	0	0	0.01	0	0.02	0	0	0	0	0	0	0	0	0	0	93.48	0	0	0	0	0	0	0	0.01	0.01	0	0	0.07	0.01	0.04	0	0
GPT22-002	Lab02_GPT22-002-pDNA	0.01	0.01	0	0	0	0	0	0	0	0	0	0	0	0	0	0	0	0	0.01	0	0.03	0	0	0	0	0	0	0	0	0	0	95.22	0	0	0	0	0	0	0	0	0.01	0	0	0.08	0.02	0.02	0	0
GPT22-002	Lab04_GPT22-002-BACT	0.02	0.01	0	0	0	0	0	0.03	0	0	0	0	0	0	0	0	0	0	0.05	0	0.02	0	0	0	0	0	0	0	0	0	0	95.22	0	0	0	0	0	0	0	0	0.01	0	0	0.05	0.01	0.02	0	0
GPT22-002	Lab04_GPT22-002-pDNA	0.02	0.01	0	0	0	0	0	0.02	0	0	0	0	0	0	0	0	0	0	0.05	0	0.01	0	0	0	0	0	0	0	0	0	0	92.35	0	0	0	0	0	0	0	0.01	0.01	0	0	0.04	0.01	0.02	0	0
GPT22-002	Lab05_GPT22-002-BACT	0.02	0.01	0	0	0	0	0	0.01	0	0	0	0	0	0	0	0	0	0	0	0	0.02	0	0	0	0	0	0	0	0	0	0	94.68	0	0	0	0	0	0	0	0	0.01	0	0	0.07	0.02	0.01	0	0
GPT22-002	Lab05_GPT22-002-pDNA	0.03	0.01	0.01	0	0	0	0	0.01	0	0	0	0	0	0	0	0	0	0	0.01	0	0.01	0	0	0	0	0	0	0	0	0	0	87.51	0	0	0	0	0	0	0	0.03	0.01	0	0	0.04	0.01	0.01	0	0
GPT22-002	Lab06_GPT22-002-BACT	0.04	0.01	0	0	0	0	0	0	0	0	0	0	0	0	0	0	0	0	0.02	0	0.02	0	0	0	0	0	0	0	0	0	0	94.28	0	0	0	0	0	0	0	0	0.01	0	0	0.05	0.01	0.02	0	0
GPT22-002	Lab06_GPT22-002-pDNA	0.05	0	0.01	0	0	0	0	0	0	0	0	0	0	0	0	0	0	0	0.03	0	0.01	0	0	0	0	0	0	0	0	0	0	91.56	0	0	0	0	0	0	0	0.01	0.01	0	0	0.04	0.01	0.01	0	0
GPT22-002	Lab07_GPT22-002-BACT	0.05	0.01	0	0	0	0	0	0	0	0	0	0	0	0	0	0	0	0	0.03	0	0.02	0	0	0	0	0	0	0	0	0	0	95.5	0	0	0	0	0	0	0	0	0.01	0	0	0.08	0.02	0.01	0	0
GPT22-002	Lab07_GPT22-002-pDNA	0.05	0.01	0.01	0	0	0	0	0	0	0	0	0	0	0	0	0	0	0	0.02	0	0.02	0	0	0	0	0	0	0	0	0	0	94.16	0	0	0	0	0	0	0	0.01	0.01	0	0	0.06	0.01	0.01	0	0
GPT22-002	Lab09_GPT22-002-BACT	0.03	0	0	0	0	0	0	0	0	0	0	0	0	0	0	0	0	0	0.02	0	0.01	0	0	0	0	0	0	0	0	0	0	93.86	0	0	0	0	0	0	0	0	0	0	0	0.03	0.01	0.01	0	0
GPT22-002	Lab09_GPT22-002-pDNA	0.05	0	0	0	0	0	0	0	0	0	0	0	0	0	0	0	0	0	0.02	0	0.01	0	0	0	0	0	0	0	0	0	0	91.75	0	0	0	0	0	0	0	0	0	0	0	0.02	0.01	0.01	0	0
GPT22-002	Lab13_GPT22-002-BACT	0.11	0.02	0	0	0	0	0	0.01	0	0	0	0	0	0	0	0	0	0	0.05	0	0.01	0	0	0	0	0	0	0	0	0	0	94.62	0	0	0	0	0	0	0	0	0	0	0	0.04	0.01	0.01	0	0
GPT22-002	Lab13_GPT22-002-pDNA	0.16	0.02	0	0	0	0	0	0	0	0	0	0	0	0	0	0	0	0	0.04	0	0.01	0	0	0	0	0	0	0	0	0	0	91.81	0	0	0	0	0	0	0	0	0	0	0	0.03	0.01	0.01	0	0
GPT22-002	Lab15_GPT22-002-BACT	0.02	0.01	0	0	0	0	0	0	0	0	0	0	0	0	0	0	0	0	0.01	0	0.02	0	0	0	0	0	0	0	0	0	0	95.31	0	0	0	0	0	0	0	0.01	0.02	0	0	0.08	0.02	0.02	0	0
GPT22-002	Lab15_GPT22-002-pDNA	0.02	0.01	0	0	0	0	0	0	0	0	0	0	0	0	0	0	0	0	0.01	0	0.02	0	0	0	0	0	0	0	0	0	0	93.4	0	0	0	0	0	0	0	0.01	0.02	0	0	0.07	0.02	0.02	0	0
GPT22-002	Lab16_GPT22-002-BACT	0	0.01	0	0	0	0	0	0	0	0	0	0	0	0	0	0	0	0	0	0	0.02	0	0	0	0	0	0	0	0	0	0	95.35	0	0	0	0	0	0	0	0	0.01	0	0	0.07	0.01	0.02	0	0
GPT22-002	Lab16_GPT22-002-pDNA	0.01	0.01	0	0	0	0	0	0	0	0	0	0	0	0	0	0	0	0	0.01	0	0.02	0	0	0	0	0	0	0	0	0	0	93.56	0	0	0	0	0	0	0	0	0.01	0	0	0.06	0.01	0.02	0	0
GPT22-002	Lab17_GPT22-002-BACT	0.01	0.01	0	0	0	0	0	0	0	0	0	0	0	0	0	0	0	0	0.01	0	0.02	0	0	0	0	0	0	0	0	0	0	95.85	0	0	0	0	0	0	0	0	0.01	0	0	0.08	0.02	0.02	0	0
GPT22-002	Lab17_GPT22-002-pDNA	0.01	0.01	0	0	0	0	0	0	0	0	0	0	0	0	0	0	0	0	0.01	0	0.02	0	0	0	0	0	0	0	0	0	0	94.76	0	0	0	0	0	0	0	0.01	0.01	0	0	0.06	0.01	0.01	0	0
GPT22-002	Lab18_GPT22-002-BACT	0.04	0.01	0	0	0	0	0	0	0	0	0	0	0	0	0	0	0	0	0.01	0	0.02	0	0	0	0	0	0	0	0	0	0	95.36	0	0	0	0	0	0	0	0	0.01	0	0	0.06	0.01	0.01	0	0
GPT22-002	Lab18_GPT22-002-pDNA	0.04	0.01	0	0	0	0	0	0	0	0	0	0	0	0	0	0	0	0	0.01	0	0.02	0	0	0	0	0	0	0	0	0	0	93.99	0	0	0	0	0	0	0	0	0.01	0	0	0.05	0.01	0.01	0	0
GPT22-002	Lab19_GPT22-002-BACT	0.04	0	0	0	0	0	0	0	0	0	0	0	0	0	0	0	0	0	0.01	0	0.01	0	0	0	0	0	0	0	0	0	0	93.9	0	0	0	0	0	0	0	0	0	0	0	0.04	0.01	0.01	0	0
GPT22-002	Lab19_GPT22-002-pDNA	0.03	0	0	0	0	0	0	0	0	0	0	0	0	0	0	0	0	0	0.02	0	0.01	0	0	0	0	0	0	0	0	0	0	93.73	0	0	0	0	0	0	0	0	0.01	0	0	0.05	0.01	0.01	0	0
GPT22-002	Lab20_GPT22-002-BACT	0.01	0.01	0	0	0	0	0	0	0	0	0	0	0	0	0	0	0	0	0.01	0	0.02	0	0	0	0	0	0	0	0	0	0	94.83	0	0	0	0	0	0	0	0	0	0	0	0.05	0.01	0.02	0	0
GPT22-002	Lab20_GPT22-002-pDNA	0.01	0.01	0	0	0	0	0	0	0	0	0	0	0	0	0	0	0	0	0.01	0	0.01	0	0	0	0	0	0	0	0	0	0	93.07	0	0	0	0	0	0	0	0	0	0	0	0.04	0.01	0.02	0	0
GPT22-002	Lab21_GPT22-002-BACT	0.06	0.01	0	0	0	0	0	0	0	0	0	0	0	0	0	0	0	0	0.19	0	0.02	0	0	0	0	0	0	0	0	0	0	95.09	0	0	0	0	0	0	0	0	0.01	0	0	0.05	0.01	0.02	0	0
GPT22-002	Lab21_GPT22-002-pDNA	0.08	0.01	0.01	0	0	0	0	0	0	0	0	0	0	0	0	0	0	0	0.16	0	0.01	0	0	0	0	0	0	0	0	0	0	93.34	0	0	0	0	0	0	0	0	0.01	0	0	0.04	0.01	0.01	0	0
GPT22-002	Lab23_GPT22-002-BACT	0.01	0.04	0	0	0	0	0	0	0	0	0	0	0	0	0	0	0	0	0.01	0	0.02	0	0	0	0	0	0	0	0	0	0	95.79	0	0	0	0	0	0	0	0	0.01	0	0	0.12	0.02	0.03	0	0
GPT22-002	Lab23_GPT22-002-pDNA	0.02	0.03	0	0	0	0	0	0	0	0	0	0	0	0	0	0	0	0	0.01	0	0.02	0	0	0	0	0	0	0	0	0	0	94.89	0	0	0	0	0	0	0	0	0.01	0	0	0.1	0.01	0.03	0	0
GPT22-002	Lab24_GPT22-002-BACT	0.08	0	0	0	0	0	0	0	0	0	0	0	0	0	0	0	0	0	0.02	0	0.03	0	0	0	0	0	0	0	0.13	0	0	93.17	0	0	0	0	0	0	0	0	0.02	0	0	0.04	0.01	0.01	0	0
GPT22-002	Lab24_GPT22-002-pDNA	0.11	0	0	0	0	0	0	0	0	0	0	0	0	0	0	0	0	0	0.02	0	0.02	0	0	0	0	0	0	0	0.19	0	0	91.36	0	0	0	0	0	0	0	0	0.02	0	0	0.04	0.01	0.01	0	0
GPT22-002	Lab25_GPT22-002-BACT	0.02	0.06	0	0	0	0	0	0	0	0	0	0	0	0	0	0	0	0	0.01	0	0.02	0	0	0	0	0	0	0	0	0	0	95.32	0	0	0	0	0	0	0	0	0.01	0	0	0.11	0.01	0.02	0	0
GPT22-002	Lab25_GPT22-002-pDNA	0.02	0.03	0	0	0	0	0	0	0	0	0	0	0	0	0	0	0	0	0	0	0.01	0	0	0	0	0	0	0	0	0	0	93.82	0	0	0	0	0	0	0	0	0.01	0	0	0.16	0.01	0.01	0	0
GPT22-003	Lab01_GPT22-003-BACT	0.01	51.35	0.2	0.14	0.1	3.23	0.02	0.07	0.02	0.02	0.01	0.01	0.01	0.01	0	0	0.01	0	0	0	0	0.01	0	0	0	0	0	0	0	0	0.01	0	0	0	0	0	0	0	0	0	0	0	0	0	0	0.01	0	0
GPT22-003	Lab01_GPT22-003-pDNA	0.01	58.46	0.24	0.16	0.11	0.22	0.02	0.07	0.03	0.02	0.01	0.01	0.01	0.01	0.01	0.01	0.01	0	0	0	0	0.01	0.01	0	0	0	0	0	0	0	0	0	0	0	0	0	0	0	0	0	0	0	0	0	0	0	0	0
GPT22-003	Lab02_GPT22-003-BACT	0.03	57.38	0.28	0.21	0.15	0.35	0.02	0.1	0.04	0.03	0.01	0.02	0.01	0.01	0.01	0.01	0.01	0	0	0	0	0.01	0.01	0	0.01	0	0	0	0	0	0	0	0	0	0	0	0	0	0	0	0	0	0	0	0	0	0	0
GPT22-003	Lab02_GPT22-003-pDNA	0	59.81	0.3	0.22	0.15	0.22	0.03	0.1	0.04	0.03	0.02	0.01	0.02	0.01	0.01	0.01	0.01	0	0	0	0	0.01	0.01	0	0	0.01	0	0	0	0	0	0	0.01	0	0	0	0	0	0	0	0	0	0	0	0	0	0	0
GPT22-003	Lab04_GPT22-003-BACT	0.02	50.11	0.23	0.17	0.12	0.57	0.02	0.09	0.03	0.01	0.01	0.01	0.01	0.01	0.01	0.01	0.01	0	0.03	0	0	0.01	0.01	0	0	0	0	0	0	0	0	0	0.01	0	0	0	0	0	0	0	0	0	0	0	0	0	0	0
GPT22-003	Lab04_GPT22-003-pDNA	0.02	51.69	0.23	0.16	0.12	0.15	0.02	0.09	0.03	0.02	0.01	0.01	0.01	0.01	0.01	0.01	0.01	0.01	0.03	0	0	0.01	0.01	0	0.01	0	0	0	0	0	0	0	0	0	0	0	0	0	0	0	0	0	0	0	0	0	0	0
GPT22-003	Lab05_GPT22-003-BACT	0.03	48.89	0.26	0.2	0.15	2.18	0.02	0.13	0.04	0.02	0.01	0.01	0.01	0.01	0.01	0.01	0.01	0	0	0	0	0.01	0.01	0	0.01	0	0	0	0	0	0	0.05	0	0	0.01	0	0	0	0	0	0	0	0	0.03	0	0	0	0
GPT22-003	Lab05_GPT22-003-pDNA	0.02	50.77	0.27	0.22	0.15	0.36	0.02	0.11	0.04	0.02	0.02	0.02	0.01	0.01	0.01	0.01	0.01	0.01	0	0	0	0.01	0.01	0.01	0	0	0	0	0	0	0	0.03	0	0	0	0	0	0	0	0	0	0	0	0.02	0	0	0	0
GPT22-003	Lab06_GPT22-003-BACT	0.05	48.7	0.21	0.15	0.11	1.44	0.02	0.07	0.03	0.02	0.01	0.01	0.01	0.01	0.01	0.01	0.01	0	0.02	0	0	0.01	0.01	0	0	0	0	0	0	0	0	0	0	0	0	0	0	0	0	0	0	0	0	0	0	0	0	0
GPT22-003	Lab06_GPT22-003-pDNA	0.04	52.57	0.23	0.16	0.12	0.2	0.02	0.07	0.03	0.02	0.01	0.01	0.01	0.01	0.01	0.01	0.01	0	0.02	0	0	0.01	0.01	0	0	0	0	0	0	0	0	0	0	0	0	0	0	0	0	0	0	0	0	0	0	0	0	0
GPT22-003	Lab07_GPT22-003-BACT	0.03	48.69	0.24	0.18	0.13	0.15	0.02	0.09	0.03	0.02	0.01	0.01	0.01	0.01	0.01	0.01	0.01	0	0.02	0	0	0.01	0.01	0.01	0.01	0	0	0	0	0	0	0.01	0	0	0	0	0	0	0	0	0	0	0	0	0	0	0	0
GPT22-003	Lab07_GPT22-003-pDNA	0.01	54.4	0.28	0.22	0.14	0.18	0.03	0.1	0.04	0.02	0.02	0.02	0.01	0.01	0.01	0.01	0.01	0.01	0	0	0	0.01	0.01	0	0.01	0.01	0	0	0	0	0	0	0	0	0	0	0	0	0	0	0	0	0	0	0	0	0	0
GPT22-003	Lab09_GPT22-003-BACT	0.01	42.23	0.17	0.11	0.08	0.12	0.01	0.05	0.02	0.01	0.01	0.01	0.01	0	0	0	0.01	0	0.01	0	0	0	0	0	0	0	0	0	0	0	0	0	0	0	0	0	0	0	0	0	0	0	0	0	0	0	0	0
GPT22-003	Lab09_GPT22-003-pDNA	0.01	40.28	0.15	0.08	0.05	0.07	0.01	0.03	0.01	0.01	0	0.01	0	0	0	0	0.01	0	0.01	0	0	0	0	0	0	0	0	0	0	0	0	0	0	0	0	0	0	0	0	0	0	0	0	0	0	0	0	0
GPT22-003	Lab12_GPT22-003-BACT	0.12	43.34	0.18	0.14	0.09	0.13	0.02	0.06	0.02	0.02	0.01	0.01	0.01	0.01	0	0.01	0.01	0	0.01	0	0	0.01	0	0	0	0	0	0	0	0	0	0	0	0	0	0	0	0	0	0	0	0	0	0	0	0	0	0
GPT22-003	Lab12_GPT22-003-pDNA	0.1	44.56	0.19	0.15	0.1	0.12	0.02	0.05	0.03	0.01	0.01	0.01	0.01	0.01	0	0.01	0.01	0	0.01	0	0	0	0.01	0	0	0	0	0	0	0	0	0	0	0	0	0	0	0	0	0	0	0	0	0	0	0	0	0
GPT22-003	Lab13_GPT22-003-BACT	0.07	33.72	0.2	0.1	0.07	0.14	0.01	0.06	0.02	0.01	0.01	0.01	0.01	0	0	0	0	0	0.02	0	0	0	0	0	0	0	0	0	0	0	0	0	0	0	0	0	0	0	0	0	0	0	0	0	0	0	0	0
GPT22-003	Lab13_GPT22-003-pDNA	0.08	34.96	0.14	0.07	0.05	0.07	0.01	0.04	0.01	0.01	0	0	0	0	0	0	0	0	0.12	0	0	0	0	0	0	0	0	0	0	0	0	0.02	0	0	0	0	0	0	0	0	0	0	0	0	0	0	0	0
GPT22-003	Lab15_GPT22-003-BACT	0.04	55.42	0.36	0.3	0.21	0.44	0.03	0.15	0.06	0.03	0.02	0.02	0.02	0.02	0.01	0.01	0.02	0.01	0.05	0	0	0.01	0.01	0.01	0.01	0.01	0.01	0	0	0	0	0.03	0.01	0.01	0	0	0.01	0	0	0	0	0	0	0.03	0	0	0	0
GPT22-003	Lab15_GPT22-003-pDNA	0.01	60.15	0.41	0.33	0.21	0.28	0.04	0.15	0.06	0.04	0.02	0.02	0.02	0.02	0.01	0.01	0.02	0.01	0	0	0	0.01	0.01	0.01	0.01	0.01	0	0	0	0	0	0.02	0.01	0.01	0.01	0	0.01	0.01	0	0	0	0	0	0.02	0	0	0	0
GPT22-003	Lab16_GPT22-003-BACT	0	52	0.2	0.13	0.09	1.26	0.02	0.08	0.03	0.02	0.01	0.01	0.01	0.01	0.01	0	0.01	0	0	0	0	0.01	0	0	0	0	0	0	0	0	0	0	0	0	0	0	0	0	0	0	0	0	0	0	0	0	0	0
GPT22-003	Lab16_GPT22-003-pDNA	0	57.37	0.24	0.15	0.11	0.15	0.02	0.07	0.03	0.02	0.01	0.01	0.01	0.01	0.01	0.01	0.01	0	0	0	0	0.01	0	0	0	0	0	0	0	0	0	0	0	0	0	0	0	0	0	0	0	0	0	0	0	0	0	0
GPT22-003	Lab17_GPT22-003-BACT	0.01	59.36	0.31	0.23	0.16	1.52	0.02	0.1	0.04	0.02	0.02	0.02	0.02	0.01	0.01	0.01	0.01	0.01	0	0	0	0.01	0.01	0.01	0.01	0	0	0	0	0	0	0	0	0	0	0	0	0	0	0	0	0	0	0	0	0	0	0
GPT22-003	Lab17_GPT22-003-pDNA	0.01	62.67	0.32	0.25	0.15	0.24	0.03	0.12	0.04	0.03	0.02	0.02	0.01	0.01	0.01	0.01	0.02	0.01	0	0	0	0.01	0.01	0.01	0.01	0.01	0	0	0	0	0	0	0.01	0	0	0	0	0	0	0	0	0	0	0	0	0	0	0
GPT22-003	Lab18_GPT22-003-BACT	0.03	53.17	0.18	0.11	0.08	0.29	0.02	0.05	0.02	0.01	0.01	0.01	0.01	0	0	0	0.01	0	0.01	0	0	0.01	0	0	0	0	0	0	0	0	0	0	0	0	0	0	0	0	0	0	0	0	0	0	0	0	0	0
GPT22-003	Lab18_GPT22-003-pDNA	0.15	53.5	0.19	0.12	0.09	0.15	0.02	0.05	0.02	0.01	0.01	0.01	0.01	0.01	0	0	0.01	0	0	0	0	0.01	0	0	0	0	0	0	0	0	0	0	0	0	0	0	0	0	0	0	0	0	0	0	0	0	0	0
GPT22-003	Lab19_GPT22-003-BACT	0.02	53.16	0.2	0.11	0.08	0.48	0.02	0.06	0.02	0.01	0.01	0.01	0.01	0.01	0	0	0.01	0	0.01	0	0	0.01	0	0	0	0	0	0	0	0	0	0	0	0	0	0	0	0	0	0	0	0	0	0	0	0	0	0
GPT22-003	Lab19_GPT22-003-pDNA	0.02	52.66	0.17	0.13	0.1	0.13	0.02	0.06	0.03	0.02	0.01	0.01	0.01	0.01	0.01	0.01	0.01	0	0	0	0	0.01	0	0	0	0	0	0	0	0	0	0	0	0	0	0	0	0	0	0	0	0	0	0	0	0	0	0
GPT22-003	Lab20_GPT22-003-BACT	0.01	48.23	0.16	0.09	0.06	3.23	0.01	0.03	0.02	0.01	0	0.01	0	0	0.01	0	0.01	0	0.01	0	0	0.01	0	0	0	0	0	0	0	0	0	0	0	0	0	0	0	0	0	0	0	0	0	0	0	0	0	0
GPT22-003	Lab20_GPT22-003-pDNA	0.01	54.85	0.19	0.1	0.07	0.11	0.01	0.03	0.02	0.01	0	0.01	0	0	0.01	0	0.01	0	0	0	0	0.01	0	0	0	0	0	0	0	0	0	0	0	0	0	0	0	0	0	0	0	0	0	0	0	0	0	0
GPT22-003	Lab21_GPT22-003-BACT	0.03	49.05	0.18	0.13	0.09	0.27	0.02	0.06	0.02	0.01	0.01	0.01	0.01	0.01	0.01	0	0.01	0	0.11	0	0	0.01	0.01	0	0	0	0	0	0	0	0	0	0	0	0	0	0	0	0	0	0	0	0	0	0	0	0	0
GPT22-003	Lab21_GPT22-003-pDNA	0.03	50.94	0.19	0.14	0.09	0.13	0.02	0.05	0.02	0.01	0.01	0.01	0.01	0.01	0.01	0	0.01	0	0.08	0	0	0.01	0.01	0	0	0	0	0	0	0	0	0	0	0	0	0	0	0	0	0	0	0	0	0	0	0	0	0
GPT22-003	Lab23_GPT22-003-BACT	0.03	61.19	0.32	0.23	0.16	0.39	0.02	0.12	0.04	0.02	0.02	0.02	0.02	0.01	0.01	0.01	0.01	0.01	0.01	0	0	0.01	0.01	0.01	0.01	0	0	0	0	0	0	0.07	0.01	0	0	0	0.01	0	0	0	0	0	0	0.04	0	0.02	0	0
GPT22-003	Lab23_GPT22-003-pDNA	0.02	60.83	0.31	0.23	0.15	0.18	0.03	0.11	0.04	0.02	0.02	0.02	0.01	0.01	0.01	0.01	0.01	0	0	0	0	0.01	0.01	0.01	0.01	0	0	0	0	0	0	0.04	0	0	0	0	0	0	0	0	0	0	0	0.03	0	0.02	0	0
GPT22-003	Lab24_GPT22-003-BACT	0.06	46.67	0.18	0.13	0.1	0.68	0.02	0.05	0.02	0.01	0.01	0.01	0.01	0.01	0.01	0	0.01	0	0.01	0	0.01	0.01	0.01	0	0	0	0	0.01	0.11	0	0	0	0	0	0	0	0	0	0	0	0	0	0	0	0	0	0	0
GPT22-003	Lab24_GPT22-003-pDNA	0.05	48.25	0.19	0.14	0.1	0.13	0.02	0.05	0.02	0.01	0.01	0.01	0.01	0.01	0.01	0	0.01	0	0.02	0	0.01	0.01	0.01	0	0	0	0	0	0.08	0	0	0	0	0	0	0	0	0	0	0	0	0	0	0	0	0	0	0
GPT22-003	Lab25_GPT22-003-BACT	0.01	51.29	0.22	0.13	0.09	0.27	0.02	0.06	0.02	0.02	0.01	0.01	0.01	0	0	0	0.01	0	0	0	0	0.01	0	0	0	0	0	0	0	0	0	0.07	0	0	0	0	0	0	0	0	0	0	0	0.05	0	0	0	0
GPT22-003	Lab25_GPT22-003-pDNA	0.01	53.64	0.25	0.15	0.1	0.13	0.02	0.07	0.03	0.02	0.01	0.01	0.01	0.01	0.01	0.01	0.01	0	0	0	0	0.01	0.01	0.01	0.01	0	0	0	0	0	0	0.05	0	0	0	0	0	0	0	0	0	0	0	0.09	0	0	0	0
GPT22-004	Lab01_GPT22-004-BACT	0.01	21.98	0.59	0.27	0.23	0.43	0.03	0.15	0.03	0.02	0.02	0.01	0.01	0.01	0.01	0.01	0.01	0.01	0	0	0	0.01	0.01	0.01	0.01	0	0.02	0	0	0	0.01	0	0	0	0	0	0.01	0	0	0	0	0	0	0	0	0	0.01	0
GPT22-004	Lab01_GPT22-004-pDNA	0	22.89	0.44	0.3	0.22	0.29	0.03	0.13	0.04	0.02	0.02	0.02	0.02	0.01	0.01	0.01	0.01	0.01	0	0	0	0.01	0.01	0.01	0.01	0.01	0.01	0	0	0	0	0	0	0	0	0	0	0	0	0	0	0	0	0	0	0	0.01	0
GPT22-004	Lab02_GPT22-004-BACT	0.02	22.77	0.56	0.35	0.3	0.45	0.04	0.28	0.05	0.03	0.02	0.02	0.02	0.02	0.01	0.01	0.01	0.01	0	0	0	0.01	0.01	0.01	0.01	0.01	0.02	0	0	0	0	0	0.01	0	0	0	0.01	0.01	0	0	0	0	0	0	0	0	0.01	0
GPT22-004	Lab02_GPT22-004-pDNA	0	24.52	0.56	0.41	0.27	0.36	0.05	0.17	0.06	0.03	0.03	0.03	0.02	0.02	0.01	0.01	0.01	0.01	0	0	0	0.01	0.02	0.01	0.01	0.01	0.01	0	0	0	0	0	0.01	0.01	0	0	0	0	0	0	0	0	0	0	0	0	0.01	0
GPT22-004	Lab04_GPT22-004-BACT	0.02	19.26	0.41	0.26	0.2	0.28	0.03	0.13	0.04	0.02	0.02	0.01	0.01	0.01	0.01	0.01	0.01	0.01	0.04	0	0	0.01	0.01	0.01	0.01	0.01	0.01	0	0	0	0	0	0	0	0	0	0.01	0	0	0	0	0	0	0	0	0	0.01	0
GPT22-004	Lab04_GPT22-004-pDNA	0.02	19.19	0.38	0.27	0.19	0.26	0.03	0.14	0.04	0.02	0.02	0.02	0.01	0.01	0.01	0.01	0.01	0.01	0.04	0	0	0.01	0.01	0.01	0.01	0.01	0.01	0	0	0	0	0	0	0	0	0	0	0	0	0	0	0	0	0	0	0	0.01	0
GPT22-004	Lab05_GPT22-004-BACT	0.03	21.95	0.57	0.39	0.31	0.46	0.04	0.24	0.06	0.04	0.03	0.02	0.02	0.02	0.01	0.02	0.02	0.01	0	0	0	0.01	0.01	0.01	0.01	0.01	0.01	0	0	0	0	0.05	0.01	0.01	0.01	0	0.01	0.01	0	0	0	0	0	0.03	0	0	0.01	0
GPT22-004	Lab05_GPT22-004-pDNA	0.03	23.09	0.54	0.41	0.28	0.38	0.04	0.2	0.06	0.04	0.03	0.03	0.03	0.02	0.01	0.02	0.01	0.01	0	0	0	0.01	0.02	0.01	0.01	0.01	0.01	0	0	0	0	0.03	0.01	0	0.01	0	0.01	0.01	0	0	0	0	0	0.03	0	0	0.01	0
GPT22-004	Lab06_GPT22-004-BACT	0.04	19.31	0.42	0.29	0.22	0.3	0.03	0.15	0.04	0.02	0.02	0.02	0.02	0.02	0.01	0.01	0.01	0.01	0.02	0	0	0.01	0.01	0.01	0.01	0.01	0.01	0	0	0	0	0	0	0	0	0	0.01	0	0	0	0	0	0	0	0	0	0.01	0
GPT22-004	Lab06_GPT22-004-pDNA	0.04	19.53	0.39	0.29	0.19	0.26	0.03	0.12	0.04	0.03	0.02	0.01	0.02	0.01	0.01	0.01	0.01	0.01	0.01	0	0	0.01	0.01	0.01	0.01	0	0.01	0	0	0	0	0	0	0	0	0	0	0	0	0	0	0	0	0	0	0	0.01	0
GPT22-004	Lab07_GPT22-004-BACT	0.02	20.35	0.46	0.28	0.2	0.34	0.03	0.13	0.04	0.02	0.02	0.02	0.02	0.01	0.01	0.01	0.01	0.01	0.01	0	0	0.01	0.01	0.01	0.01	0.01	0.01	0	0	0	0	0.01	0	0	0	0	0.01	0	0	0	0	0	0	0.01	0	0	0.01	0
GPT22-004	Lab07_GPT22-004-pDNA	0.02	22.36	0.53	0.37	0.27	0.36	0.04	0.16	0.06	0.03	0.02	0.02	0.02	0.02	0.01	0.01	0.02	0.01	0.01	0	0	0.01	0.02	0.01	0.01	0.01	0.01	0	0	0	0	0	0.01	0.01	0	0	0	0	0	0	0	0	0	0	0	0	0.01	0
GPT22-004	Lab09_GPT22-004-BACT	0.01	14.98	0.27	0.15	0.11	0.19	0.01	0.08	0.01	0.01	0.01	0.01	0.01	0.01	0	0	0	0	0.01	0	0	0	0	0	0	0	0.01	0	0	0	0	0	0	0	0	0	0	0	0	0	0	0	0	0	0	0	0	0
GPT22-004	Lab09_GPT22-004-pDNA	0.01	13.69	0.23	0.13	0.09	0.14	0.01	0.05	0.01	0.01	0.01	0.01	0.01	0	0	0	0	0	0.01	0	0	0	0	0	0	0	0	0	0	0	0	0	0	0	0	0	0	0	0	0	0	0	0	0	0	0	0	0
GPT22-004	Lab12_GPT22-004-BACT	1.58	15.82	0.53	0.53	0.38	0.5	0.05	0.26	0.1	0.05	0.05	0.03	0.04	0.03	0.01	0.02	0.02	0.02	0.05	0	0	0.01	0.02	0.01	0.01	0.01	0.02	0	0	0	0	0	0.01	0.01	0.01	0	0.01	0.01	0.01	0	0	0	0	0	0	0	0	0
GPT22-004	Lab12_GPT22-004-pDNA	0.09	16.34	0.32	0.23	0.16	0.21	0.02	0.09	0.03	0.02	0.01	0.01	0.01	0.01	0.01	0.01	0.01	0.01	0.01	0	0	0.01	0.01	0.01	0	0	0.01	0	0	0	0	0	0.01	0	0	0	0	0	0	0	0	0	0	0	0	0	0.01	0
GPT22-004	Lab13_GPT22-004-BACT	0.06	13.05	0.37	0.17	0.14	0.26	0.01	0.12	0.02	0.01	0.01	0.01	0.01	0.01	0	0.01	0.01	0	0.01	0	0	0	0.01	0	0	0	0.01	0	0	0	0	0	0	0	0	0	0.01	0	0	0	0	0	0	0.02	0	0	0	0
GPT22-004	Lab13_GPT22-004-pDNA	0.04	10.7	0.19	0.1	0.06	0.11	0.01	0.05	0.01	0.01	0.01	0.01	0	0	0	0	0	0	0.12	0	0	0	0	0	0	0	0	0	0	0	0	0.17	0	0	0	0	0	0	0	0	0	0	0	0.06	0	0	0	0
GPT22-004	Lab15_GPT22-004-BACT	0.01	23.31	0.75	0.53	0.4	0.62	0.05	0.32	0.09	0.05	0.04	0.04	0.03	0.03	0.01	0.02	0.02	0.01	0	0	0	0.01	0.02	0.01	0.01	0.01	0.03	0	0	0	0	0.02	0.01	0.01	0.01	0	0.02	0.01	0.01	0	0	0	0	0.02	0	0	0.01	0
GPT22-004	Lab15_GPT22-004-pDNA	0.01	24.09	0.7	0.58	0.38	0.46	0.05	0.24	0.09	0.06	0.05	0.04	0.04	0.03	0.02	0.03	0.02	0.01	0	0	0	0.01	0.03	0.02	0.01	0.01	0.01	0	0	0	0	0.01	0.01	0.01	0.01	0	0.01	0	0	0	0	0	0	0.01	0	0	0.01	0
GPT22-004	Lab16_GPT22-004-BACT	0	21.51	0.46	0.26	0.19	0.35	0.03	0.14	0.03	0.02	0.01	0.01	0.01	0.01	0.01	0.01	0.01	0.01	0	0	0	0.01	0.01	0.01	0.01	0	0.01	0	0	0	0	0	0	0	0	0	0.01	0	0	0	0	0	0	0	0	0	0.01	0
GPT22-004	Lab16_GPT22-004-pDNA	0	23.55	0.49	0.32	0.21	0.32	0.04	0.13	0.04	0.02	0.02	0.02	0.01	0.02	0.01	0.01	0.02	0.01	0	0	0	0.01	0.01	0.01	0.01	0.01	0.01	0	0	0	0	0	0	0	0	0	0	0	0	0	0	0	0	0	0	0	0.01	0
GPT22-004	Lab17_GPT22-004-BACT	0.01	25.66	0.64	0.42	0.31	0.49	0.04	0.2	0.06	0.04	0.03	0.03	0.03	0.02	0.01	0.01	0.02	0.01	0	0	0	0.01	0.02	0.01	0.01	0.01	0.01	0	0	0	0	0	0.01	0	0.01	0	0.01	0.01	0	0	0	0	0	0	0	0	0.01	0
GPT22-004	Lab17_GPT22-004-pDNA	0.01	26.83	0.62	0.43	0.31	0.42	0.05	0.19	0.06	0.04	0.04	0.02	0.03	0.02	0.01	0.02	0.02	0.02	0	0	0	0.01	0.01	0.01	0.01	0.01	0.01	0	0	0	0	0	0.01	0.01	0	0	0	0	0	0	0	0	0	0	0	0	0.01	0
GPT22-004	Lab18_GPT22-004-BACT	0.02	18.81	0.34	0.19	0.14	0.25	0.02	0.08	0.02	0.01	0.01	0.01	0.01	0.01	0.01	0	0.01	0.01	0	0	0	0.01	0	0.01	0.01	0	0.01	0	0	0	0	0	0	0	0	0	0	0	0	0	0	0	0	0	0	0	0.01	0
GPT22-004	Lab18_GPT22-004-pDNA	0.03	19.6	0.34	0.23	0.16	0.23	0.02	0.09	0.03	0.02	0.01	0.01	0.01	0.01	0.01	0.01	0.01	0.01	0	0	0	0.01	0.01	0.01	0.01	0	0	0	0	0	0	0	0	0	0	0	0	0	0	0	0	0	0	0	0	0	0.01	0
GPT22-004	Lab19_GPT22-004-BACT	0.02	20.26	0.42	0.22	0.18	0.34	0.02	0.13	0.02	0.01	0.01	0.01	0.01	0.01	0.01	0.01	0.01	0.01	0	0	0	0	0.01	0.01	0.01	0	0.01	0	0	0	0	0	0	0	0	0	0.01	0	0	0	0	0	0	0	0	0	0.01	0
GPT22-004	Lab19_GPT22-004-pDNA	0.02	18.06	0.3	0.23	0.16	0.22	0.02	0.1	0.03	0.02	0.02	0.01	0.01	0.01	0.01	0.01	0.01	0.01	0	0	0	0.01	0.01	0.01	0.01	0.01	0.01	0	0	0	0	0	0	0	0	0	0	0	0	0	0	0	0	0	0	0	0.01	0
GPT22-004	Lab20_GPT22-004-BACT	0.01	19.82	0.41	0.19	0.13	0.22	0.02	0.08	0.02	0.01	0.01	0.01	0	0	0.01	0.01	0.01	0.01	0.01	0	0	0.01	0	0.01	0	0	0.01	0	0	0	0	0	0	0	0	0	0.01	0	0	0	0	0	0	0	0	0	0.01	0
GPT22-004	Lab20_GPT22-004-pDNA	0	19.83	0.32	0.2	0.12	0.21	0.02	0.07	0.02	0.01	0.01	0.01	0.01	0.01	0.01	0.01	0.01	0.01	0	0	0	0.01	0	0.01	0	0	0	0	0	0	0	0	0	0	0	0	0	0	0	0	0	0	0	0	0	0	0.01	0
GPT22-004	Lab21_GPT22-004-BACT	0.03	16.55	0.34	0.21	0.17	0.31	0.02	0.12	0.03	0.02	0.01	0.01	0.01	0.01	0.01	0.01	0.01	0.01	0.09	0	0	0.01	0.01	0.01	0.01	0	0.01	0	0	0	0	0	0	0	0	0	0.01	0	0	0	0	0	0	0	0	0	0.01	0
GPT22-004	Lab21_GPT22-004-pDNA	0.03	18.48	0.34	0.24	0.17	0.23	0.03	0.09	0.03	0.02	0.02	0.01	0.01	0.01	0.01	0.01	0.01	0.01	0.08	0	0	0.01	0.01	0.01	0.01	0	0.01	0	0	0	0	0	0	0	0	0	0	0	0	0	0	0	0	0	0	0	0.01	0
GPT22-004	Lab23_GPT22-004-BACT	0.03	26.01	0.74	0.42	0.33	0.62	0.04	0.29	0.06	0.03	0.03	0.02	0.02	0.02	0.01	0.02	0.01	0.01	0	0	0	0.01	0.01	0.01	0.01	0.01	0.02	0	0	0	0	0.05	0.01	0	0	0	0.02	0.01	0.01	0	0	0	0	0.03	0	0.03	0.01	0
GPT22-004	Lab23_GPT22-004-pDNA	0.03	25.08	0.58	0.39	0.26	0.38	0.04	0.17	0.06	0.03	0.03	0.02	0.02	0.02	0.01	0.01	0.01	0.01	0.02	0	0	0.01	0.01	0.01	0.01	0.01	0.01	0	0	0	0	0.06	0.01	0.01	0.01	0	0	0	0	0	0	0	0	0.04	0	0.02	0.01	0
GPT22-004	Lab24_GPT22-004-BACT	0.06	16.82	0.32	0.22	0.15	0.22	0.03	0.09	0.03	0.02	0.02	0.01	0.01	0.01	0.01	0.01	0.01	0.01	0.01	0	0.01	0.01	0.01	0.01	0.01	0.01	0.01	0.01	0.09	0	0	0	0	0	0	0	0	0	0	0	0	0	0	0	0	0	0	0
GPT22-004	Lab24_GPT22-004-pDNA	0.06	16.98	0.33	0.23	0.15	0.21	0.03	0.09	0.03	0.02	0.01	0.01	0.01	0.01	0.01	0.01	0.01	0.01	0.01	0	0.01	0.01	0.01	0.01	0.01	0	0	0	0.1	0	0	0	0	0	0	0	0	0	0	0	0	0	0	0	0	0	0.01	0
GPT22-004	Lab25_GPT22-004-BACT	0.01	19.87	0.42	0.23	0.16	0.27	0.03	0.1	0.03	0.01	0.01	0.01	0.01	0.01	0.01	0.01	0.01	0.01	0	0	0	0.01	0.01	0.01	0.01	0	0.01	0	0	0	0	0.04	0	0	0	0	0.01	0	0	0	0	0	0	0.06	0	0	0.01	0
GPT22-004	Lab25_GPT22-004-pDNA	0.01	20.01	0.45	0.28	0.19	0.28	0.03	0.12	0.04	0.02	0.02	0.02	0.01	0.01	0.01	0.01	0.01	0.01	0	0	0	0.01	0.01	0.01	0.01	0.01	0.01	0	0	0	0	0.3	0	0	0	0	0	0	0	0	0	0	0	0.13	0	0	0.01	0
GPT22-005	Lab01_GPT22-005-BACT	0.03	0	0	0	0	0	0	0	0	0	0	0	0	0	0	0	0	0	0	0	0	0	0	0	0	0	0	0	0	0	0.05	0.09	0	0	0	0	0	0	0	0	0	0	0	96.06	0.02	0	0	0
GPT22-005	Lab01_GPT22-005-pDNA	0.05	0	0	0	0	0	0	0	0	0	0	0	0	0	0	0	0	0	0.01	0	0	0	0	0	0	0	0	0	0	0	0.04	0.06	0	0	0	0	0	0	0	0	0.02	0	0	95.37	0.02	0.17	0	0
GPT22-005	Lab02_GPT22-005-BACT	0.04	0	0	0	0	0	0	0	0	0	0	0	0	0	0	0	0	0	0	0	0	0	0	0	0	0	0	0	0	0	0	0.08	0	0	0	0	0	0	0	0	0.02	0	0	95.21	0.04	0.04	0	0
GPT22-005	Lab02_GPT22-005-pDNA	0.02	0	0	0	0	0	0	0	0	0	0	0	0	0	0	0	0	0	0	0	0	0	0	0	0	0	0	0	0	0	0	0.06	0	0	0	0	0	0	0	0	0.01	0	0	95.36	0.02	0	0	0
GPT22-005	Lab04_GPT22-005-BACT	0.04	0	0	0	0	0	0	0.02	0	0	0	0	0	0	0	0	0	0	0.04	0	0	0	0	0	0	0	0	0	0	0	0	0.05	0	0	0	0	0	0	0	0	0.01	0	0	94.39	0.01	0	0	0
GPT22-005	Lab04_GPT22-005-pDNA	0.04	0	0	0	0	0	0	0.03	0	0	0	0	0	0	0	0	0	0	0.04	0	0	0	0	0	0	0	0	0	0	0	0	0.04	0	0	0	0	0	0	0	0	0.01	0	0	94.96	0.01	0	0	0
GPT22-005	Lab05_GPT22-005-BACT	0.05	0.01	0	0	0	0	0	0.01	0	0	0	0	0	0	0	0	0	0	0	0	0	0	0	0	0	0	0	0	0	0	0	0.04	0	0	0	0	0	0	0	0	0.02	0	0	88.97	0.01	0	0	0
GPT22-005	Lab05_GPT22-005-pDNA	0.07	0.01	0	0	0	0	0	0.03	0	0	0	0	0	0	0	0	0	0	0.01	0	0	0	0	0	0	0	0	0	0	0	0	0.09	0	0	0	0	0	0	0	0	0.03	0	0	93.66	0.03	0	0	0
GPT22-005	Lab06_GPT22-005-BACT	0.06	0	0	0	0	0	0	0	0	0	0	0	0	0	0	0	0	0	0.01	0	0	0	0	0	0	0	0	0	0	0	0	0.04	0	0	0	0	0	0	0	0	0	0	0	93.97	0.01	0	0	0
GPT22-005	Lab06_GPT22-005-pDNA	0.08	0	0	0	0	0	0	0	0	0	0	0	0	0	0	0	0	0	0.02	0	0	0	0	0	0	0	0	0	0	0	0	0.05	0	0	0	0	0	0	0	0	0.01	0	0	94.76	0.01	0	0	0
GPT22-005	Lab07_GPT22-005-BACT	0.18	0.01	0	0	0	0	0	0	0	0	0	0	0	0	0	0	0	0	0.01	0	0	0	0	0	0	0	0	0	0	0	0	0.06	0	0	0	0	0	0	0	0	0.01	0	0	93.98	0.02	0	0	0
GPT22-005	Lab07_GPT22-005-pDNA	0.12	0	0	0	0	0	0	0	0	0	0	0	0	0	0	0	0	0	0.03	0	0	0	0	0	0	0	0	0	0	0	0	0.06	0	0	0	0	0	0	0	0	0.02	0	0	94.5	0.02	0	0	0
GPT22-005	Lab09_GPT22-005-BACT	0.14	0	0	0	0	0	0	0	0	0	0	0	0	0	0	0	0	0	0.02	0	0	0	0	0	0	0	0	0	0	0	0	0.04	0	0	0	0	0	0	0	0	0	0	0	92.14	0.01	0	0	0
GPT22-005	Lab09_GPT22-005-pDNA	0.16	0	0	0	0	0	0	0	0	0	0	0	0	0	0	0	0	0	0.02	0	0	0	0	0	0	0	0	0	0	0	0	0.03	0	0	0	0	0	0	0	0	0.01	0	0	92.54	0.01	0	0	0
GPT22-005	Lab13_GPT22-005-BACT	1.28	0.42	0.01	0	0	0	0	0.88	0	0	0	0	0	0	0	0	0	0	1.32	0	0.01	0	0	0	0	0	0	0	0	0	0	0.12	0	0	0	0	0	0	0	0	0.01	0	0	86.84	0.03	0	0	0
GPT22-005	Lab13_GPT22-005-pDNA	0.19	0.02	0	0	0	0	0	0	0	0	0	0	0	0	0	0	0	0	0.13	0	0	0	0	0	0	0	0	0	0	0	0	0.02	0	0	0	0	0	0	0	0	0.01	0	0	92.18	0.01	0	0	0
GPT22-005	Lab17_GPT22-005-BACT	0.02	0	0	0	0	0	0	0	0	0	0	0	0	0	0	0	0	0	0	0	0	0	0	0	0	0	0	0	0	0	0	0.06	0	0	0	0	0	0	0	0	0.01	0	0	95.41	0.02	0	0	0
GPT22-005	Lab17_GPT22-005-pDNA	0.03	0	0	0	0	0	0	0	0	0	0	0	0	0	0	0	0	0	0	0	0	0	0	0	0	0	0	0	0	0	0	0.07	0	0	0	0	0	0	0	0	0.02	0	0	96.06	0.02	0	0	0
GPT22-005	Lab18_GPT22-005-BACT	0.05	0	0	0	0	0	0	0	0	0	0	0	0	0	0	0	0	0	0.01	0	0	0	0	0	0	0	0	0	0	0	0	0.04	0	0	0	0	0	0	0	0	0	0	0	95.16	0.01	0	0	0
GPT22-005	Lab18_GPT22-005-pDNA	0.05	0	0	0	0	0	0	0	0	0	0	0	0	0	0	0	0	0	0.01	0	0	0	0	0	0	0	0	0	0	0	0	0.04	0	0	0	0	0	0	0	0	0.01	0	0	94.36	0.01	0	0	0
GPT22-005	Lab19_GPT22-005-BACT	0.03	0	0	0	0	0	0	0	0	0	0	0	0	0	0	0	0	0	0.01	0	0	0	0	0	0	0	0	0	0	0	0	0.05	0	0	0	0	0	0	0	0	0	0	0	94.51	0.01	0	0	0
GPT22-005	Lab19_GPT22-005-pDNA	0.04	0	0	0	0	0	0	0	0	0	0	0	0	0	0	0	0	0	0.01	0	0	0	0	0	0	0	0	0	0	0	0	0.04	0	0	0	0	0	0	0	0	0.01	0	0	94.58	0.01	0	0	0
GPT22-005	Lab20_GPT22-005-BACT	0.02	0	0	0	0	0	0	0	0	0	0	0	0	0	0	0	0	0	0	0	0	0	0	0	0	0	0	0	0	0	0	0.05	0	0	0	0	0	0	0	0	0	0	0	94.54	0.01	0	0	0
GPT22-005	Lab20_GPT22-005-pDNA	0.03	0	0	0	0	0	0	0	0	0	0	0	0	0	0	0	0	0	0	0	0	0	0	0	0	0	0	0	0	0	0	0.05	0	0	0	0	0	0	0	0	0.01	0	0	94.88	0.01	0	0	0
GPT22-005	Lab21_GPT22-005-BACT	0.06	0	0	0	0	0	0	0	0	0	0	0	0	0	0	0	0	0	0.15	0	0	0	0	0	0	0	0	0	0	0	0	0.05	0	0	0	0	0	0	0	0	0	0	0	94.92	0.01	0	0	0
GPT22-005	Lab21_GPT22-005-pDNA	0.07	0	0	0	0	0	0	0	0	0	0	0	0	0	0	0	0	0	0.08	0	0	0	0	0	0	0	0	0	0	0	0	0.04	0	0	0	0	0	0	0	0	0.01	0	0	94.43	0.01	0	0	0
GPT22-005	Lab23_GPT22-005-BACT	0.2	0	0	0	0	0	0	0	0	0	0	0	0	0	0	0	0	0	0.02	0	0	0	0	0	0	0	0	0	0	0	0	0.06	0	0	0	0	0	0.01	0	0	0.01	0	0	92.5	0.02	0	0	0
GPT22-005	Lab23_GPT22-005-pDNA	0.05	0.03	0	0	0	0	0	0	0	0	0	0	0	0	0	0	0	0	0.04	0	0	0	0	0	0	0	0	0	0	0	0	0.13	0	0	0	0	0	0	0	0	0.01	0	0	95.67	0.02	0.02	0	0
GPT22-005	Lab24_GPT22-005-BACT	0.11	0	0	0	0	0	0	0	0	0	0	0	0	0	0	0	0	0	0.01	0	0.01	0	0	0	0	0	0	0.01	0.1	0	0	0.03	0	0	0	0	0	0	0	0	0.01	0	0	94.37	0.01	0	0	0
GPT22-005	Lab24_GPT22-005-pDNA	0.11	0	0	0	0	0	0	0	0	0	0	0	0	0	0	0	0	0	0.01	0	0.01	0	0	0	0	0	0	0	0.1	0	0	0.03	0	0	0	0	0	0	0	0	0.01	0	0	93.68	0.01	0	0	0
GPT22-005	Lab25_GPT22-005-BACT	0.16	0.03	0	0	0	0	0	0	0	0	0	0	0	0	0	0	0	0	0.02	0	0	0	0	0	0	0	0	0	0	0	0	0.11	0	0	0	0	0	0	0	0	0.01	0	0	94.55	0.02	0	0	0
GPT22-005	Lab25_GPT22-005-pDNA	0.03	0.02	0	0	0	0	0	0	0	0	0	0	0	0	0	0	0	0	0	0	0	0	0	0	0	0	0	0	0	0	0	0.1	0	0	0	0	0	0	0	0	0.01	0	0	94.45	0.01	0	0	0
GPT22-006	Lab01_GPT22-006-BACT	0.04	0.03	0	0	0	0	0	0	0	0	0	0	0	0	0	0	0	0	0.01	0	0	0	0	0	0	0	0	0	0	0	0.03	0.33	0	0	0	0	0	0	0	0	0.01	0	0	95.4	0.04	0	0	0
GPT22-006	Lab01_GPT22-006-pDNA	0.03	0.02	0	0	0	0	0	0	0	0	0	0	0	0	0	0	0	0	0.02	0	0	0	0	0	0	0	0	0	0	0	0.04	0.35	0	0	0	0	0	0	0	0	0.01	0	0	95.52	0.05	0	0	0
GPT22-006	Lab02_GPT22-006-BACT	0.02	0.02	0	0	0	0	0	0	0	0	0	0	0	0	0	0	0	0	0.04	0	0	0	0	0	0	0	0	0	0	0.01	0	0.35	0	0	0	0	0	0	0	0	0.01	0	0	95.58	0.07	0	0	0
GPT22-006	Lab02_GPT22-006-pDNA	0.02	0.02	0	0	0	0	0	0	0	0	0	0	0	0	0	0	0	0	0.01	0	0	0	0	0	0	0	0	0	0	0	0	0.34	0	0	0	0	0	0	0	0	0.01	0	0	94.92	0.06	0	0	0
GPT22-006	Lab04_GPT22-006-BACT	0.04	0.01	0	0	0	0	0	0.03	0	0	0	0	0	0	0	0	0	0	0.05	0	0	0	0	0	0	0	0	0	0	0	0	0.27	0	0	0	0	0	0	0	0	0.01	0	0	94.37	0.05	0	0	0
GPT22-006	Lab04_GPT22-006-pDNA	0.05	0.01	0	0	0	0	0	0.03	0	0	0	0	0	0	0	0	0	0	0.06	0	0	0	0	0	0	0	0	0	0	0	0	0.25	0	0	0	0	0	0	0	0	0.01	0	0	95.12	0.05	0	0	0
GPT22-006	Lab05_GPT22-006-BACT	0.04	0.02	0	0	0	0	0	0.01	0	0	0	0	0	0	0	0	0	0	0.01	0	0	0	0	0	0	0	0	0	0	0	0	0.35	0	0	0	0	0	0	0	0	0.02	0	0	92.21	0.11	0	0	0
GPT22-006	Lab05_GPT22-006-pDNA	0.04	0.02	0	0	0	0	0	0	0	0	0	0	0	0	0	0	0	0	0.01	0	0	0	0	0	0	0	0	0	0	0	0	0.3	0	0	0	0	0	0	0	0	0.02	0	0	94.9	0.05	0	0	0
GPT22-006	Lab06_GPT22-006-BACT	0.08	0.01	0	0	0	0	0	0	0	0	0	0	0	0	0	0	0	0	0.02	0	0	0	0	0	0	0	0	0	0	0	0	0.23	0	0	0	0	0	0	0	0	0	0	0	94.41	0.04	0	0	0
GPT22-006	Lab06_GPT22-006-pDNA	0.07	0.01	0	0	0	0	0	0	0	0	0	0	0	0	0	0	0	0	0.03	0	0	0	0	0	0	0	0	0	0	0	0	0.25	0	0	0	0	0	0	0	0	0.01	0	0	95.1	0.04	0	0	0
GPT22-006	Lab07_GPT22-006-BACT	0.09	0.02	0	0	0	0	0	0	0	0	0	0	0	0	0	0	0	0	0.02	0	0	0	0	0	0	0	0	0	0	0	0	0.35	0	0	0	0	0	0	0	0	0.01	0	0	94.86	0.05	0	0	0
GPT22-006	Lab07_GPT22-006-pDNA	0.09	0.02	0	0	0	0	0	0	0	0	0	0	0	0	0	0	0	0	0.02	0	0	0	0	0	0	0	0	0	0	0	0	0.3	0	0	0	0	0	0	0	0	0.01	0	0	95.23	0.05	0	0	0
GPT22-006	Lab09_GPT22-006-BACT	0.11	0.01	0	0	0	0	0	0	0	0	0	0	0	0	0	0	0	0	0.02	0	0	0	0	0	0	0	0	0	0	0	0	0.18	0	0	0	0	0	0	0	0	0	0	0	92.78	0.04	0	0	0
GPT22-006	Lab09_GPT22-006-pDNA	0.13	0.01	0	0	0	0	0	0	0	0	0	0	0	0	0	0	0	0	0.02	0	0	0	0	0	0	0	0	0	0	0	0	0.15	0	0	0	0	0	0	0	0	0	0	0	93.35	0.03	0	0	0
GPT22-006	Lab13_GPT22-006-BACT	0.72	0.23	0	0	0	0	0	0.13	0	0	0	0	0	0	0	0	0	0	0.52	0	0	0	0	0	0	0	0	0	0	0	0	0.16	0	0	0	0	0	0	0	0	0.01	0	0	89.85	0.05	0	0	0
GPT22-006	Lab13_GPT22-006-pDNA	0.21	0.01	0	0	0	0	0	0	0	0	0	0	0	0	0	0	0	0	0.04	0	0	0	0	0	0	0	0	0	0	0	0	0.13	0	0	0	0	0	0	0	0	0	0	0	93.28	0.03	0	0	0
GPT22-006	Lab17_GPT22-006-BACT	0.02	0.02	0	0	0	0	0	0	0	0	0	0	0	0	0	0	0	0	0.01	0	0	0	0	0	0	0	0	0	0	0	0	0.36	0	0	0	0	0	0	0	0	0.01	0	0	95.48	0.06	0	0	0
GPT22-006	Lab17_GPT22-006-pDNA	0.02	0.02	0	0	0	0	0	0	0	0	0	0	0	0	0	0	0	0	0.01	0	0	0	0	0	0	0	0	0	0	0	0	0.33	0	0	0	0	0	0	0	0	0.01	0	0	96.02	0.06	0	0	0
GPT22-006	Lab18_GPT22-006-BACT	0.04	0.01	0	0	0	0	0	0	0	0	0	0	0	0	0	0	0	0	0.01	0	0	0	0	0	0	0	0	0	0	0	0	0.25	0	0	0	0	0	0	0	0	0	0	0	95.52	0.04	0	0	0
GPT22-006	Lab18_GPT22-006-pDNA	0.06	0.01	0	0	0	0	0	0	0	0	0	0	0	0	0	0	0	0	0.01	0	0	0	0	0	0	0	0	0	0	0	0	0.24	0	0	0	0	0	0	0	0	0.01	0	0	95.47	0.04	0	0	0
GPT22-006	Lab19_GPT22-006-BACT	0.03	0.01	0	0	0	0	0	0	0	0	0	0	0	0	0	0	0	0	0.02	0	0	0	0	0	0	0	0	0	0	0	0	0.26	0	0	0	0	0	0	0	0	0	0	0	95.31	0.05	0	0	0
GPT22-006	Lab19_GPT22-006-pDNA	0.02	0.01	0	0	0	0	0	0	0	0	0	0	0	0	0	0	0	0	0.02	0	0	0	0	0	0	0	0	0	0	0	0	0.22	0	0	0	0	0	0	0	0	0.01	0	0	95.13	0.04	0	0	0
GPT22-006	Lab20_GPT22-006-BACT	0.02	0.02	0	0	0	0	0	0	0	0	0	0	0	0	0	0	0	0	0.01	0	0	0	0	0	0	0	0	0	0	0	0	0.23	0	0	0	0	0	0	0	0	0	0	0	95.11	0.06	0	0	0
GPT22-006	Lab20_GPT22-006-pDNA	0.01	0.02	0	0	0	0	0	0	0	0	0	0	0	0	0	0	0	0	0.01	0	0	0	0	0	0	0	0	0	0	0	0	0.21	0	0	0	0	0	0	0	0	0	0	0	95.81	0.04	0	0	0
GPT22-006	Lab21_GPT22-006-BACT	0.07	0.01	0	0	0	0	0	0	0	0	0	0	0	0	0	0	0	0	0.15	0	0	0	0	0	0	0	0	0	0	0	0	0.24	0	0	0	0	0	0	0	0	0.01	0	0	94.38	0.05	0	0	0
GPT22-006	Lab21_GPT22-006-pDNA	0.09	0.01	0	0	0	0	0	0	0	0	0	0	0	0	0	0	0	0	0.1	0	0	0	0	0	0	0	0	0	0	0	0	0.22	0	0	0	0	0	0	0	0	0.01	0	0	95.03	0.04	0	0	0
GPT22-006	Lab23_GPT22-006-BACT	0.18	0.04	0	0	0	0	0	0	0	0	0	0	0	0	0	0	0	0	0.08	0	0	0	0	0	0	0	0	0	0	0	0	0.57	0	0	0	0	0	0	0	0	0.01	0	0	93.62	0.09	0.02	0	0
GPT22-006	Lab23_GPT22-006-pDNA	0.03	0.05	0	0	0	0	0	0	0	0	0	0	0	0	0	0	0	0	0.03	0	0	0	0	0	0	0	0	0	0	0	0	0.36	0	0	0	0	0	0	0	0	0.01	0	0	95.5	0.06	0.02	0	0
GPT22-006	Lab24_GPT22-006-BACT	0.1	0	0	0	0	0	0	0	0	0	0	0	0	0	0	0	0	0	0.02	0	0.01	0	0	0	0	0	0	0	0.13	0	0	0.21	0	0	0	0	0	0	0	0	0.01	0	0	94.29	0.03	0	0	0
GPT22-006	Lab24_GPT22-006-pDNA	0.1	0	0	0	0	0	0	0	0	0	0	0	0	0	0	0	0	0	0.02	0	0.01	0	0	0	0	0	0	0	0.14	0	0	0.21	0	0	0	0	0	0	0	0	0.01	0	0	94.6	0.03	0	0	0
GPT22-006	Lab25_GPT22-006-BACT	0.03	0.03	0	0	0	0	0	0	0	0	0	0	0	0	0	0	0	0	0.02	0	0	0	0	0	0	0	0	0	0	0	0	0.28	0	0	0	0	0	0	0	0	0	0	0	95.08	0.04	0	0	0
GPT22-006	Lab25_GPT22-006-pDNA	0.02	0.03	0	0	0	0	0	0	0	0	0	0	0	0	0	0	0	0	0.01	0	0	0	0	0	0	0	0	0	0	0	0	0.45	0	0	0	0	0	0	0	0	0.01	0	0	95.11	0.05	0	0	0
[truncated: 70 more columns]

## Sheet: Table_S7-S8_Adj.Qual.Thres.Calc
Table S7
Adjusted Quality Thresholds (AQTs) for QC thresholds per strain included in the GPTs. AQTs are calculated as 3 standard deviations from the estimated mode of the dataset cleaned for outliers.
	GPT21-001	GPT21-002	GPT21-003	GPT21-004	GPT21-005	GPT21-006	GPT22-001	GPT22-002	GPT22-003	GPT22-004	GPT22-005	GPT22-006
N50	27815.2	22546.3	77786.6	91781.6	56600.4	-15007.8	-108515	44883	60017.8	53662.4	27311.6	98683.3
exp(log(N50))	71451.5	85471.2	78998.8	92780.7	65806.2	52283	75635.4	96805.6	70852.4	78979.1	28276.4	101115
log(N50)	11.1768	11.3559	11.2772	11.438	11.0945	10.8644	11.2337	11.4805	11.1684	11.2769	10.2498	11.524
Coverage 10x of reference genome	98.6608	98.1057	99.2302	98.8429	98.7607	97.5228	99.7678	99.7504	99.1379	98.4336	98.0548	99.5366
Number of contigs >200bp	314.04	211.518	310.655	606.443	220.777	115.165	319.532	289.924	441.895	369.71	641.458	715.714
Proportion of reads mapped to reference genome	89.2259	87.932	87.6111	90.1276	86.3586	89.9153	92.1392	81.3378	76.8806	85.0875	83.2765	91.0932
Q-score R1	32.4458	32.5116	32.7068	32.5518	32.878	32.8362	31.2116	31.4628	31.089	30.7958	30.8828	30.8886
Q-score R2	26.7886	26.6495	26.8967	27.7463	29.8474	30.0941	30.0745	30.4151	27.0292	26.7304	29.1924	29.0273
Size of assembly compared to reference	98.1556	98.8726	97.4144	95.8556	97.0106	99.1414	96.8992	97.293	97.2788	99.5947	90.9906	93.458
Table S8
Average and minimal QC thresholds for spp. included in the GPTs.
	N50 from log transform			N50 without transform			number of contigs >200bp
Thresholds for each species	average	minimum		average	minimum		average	maximum
Salmonella enterica	78461.3	71451.5		25180.8	22546.3		262.779	314.04
Escherichia coli	80402.8	70852.4		70812.1	53662.4		432.176	606.443
Campylobacter coli	59044.6	52283		20796.3	-15007.8		167.971	220.777
Staphylococcus aureus	86220.5	75635.4		-31816	-108515		304.728	319.532
Enterococcus faecalis	101115	101115		98683.3	98683.3		715.714	715.714
Enterococcus faecium	28276.4	28276.4		27311.6	27311.6		641.458	641.458
Enterococcus (spp.)	64695.6	28276.4		62997.4	27311.6		678.586	715.714

## Sheet: Table_S9_GPT21-01_SNP_matrix
Table S9
SNP differences between isolates of strain GPT21-01, calculated with CSIphylogeny, differences >10 marked in highlighted in red.
	Lab13_GPT21-001-BACT_R1.fastq	Lab03_GPT21-001-BACT_R1.fastq	Lab03_GPT21-001-DNA_R1.fastq	Lab22_GPT21-001-BACT_R1.fastq	Lab22_GPT21-001-DNA_R1.fastq	Lab16_GPT21-001-BACT_R1.fastq	Lab16_GPT21-001-DNA_R1.fastq	Lab20_GPT21-001-BACT_R1.fastq	Lab20_GPT21-001-DNA_R1.fastq	Lab14_GPT21-001-BACT_R1.fastq	Lab14_GPT21-001-DNA_R1.fastq	Lab15_GPT21-001-BACT_R1.fastq	Lab15_GPT21-001-DNA_R1.fastq	Lab04_GPT21-001-BACT_R1.fastq	Lab04_GPT21-001-DNA_R1.fastq	Lab09_GPT21-001-BACT_R1.fastq	Lab09_GPT21-001-DNA_R1.fastq	Lab07_GPT21-001-BACT_R1.fastq	Lab07_GPT21-001-DNA_R1.fastq	Lab12_GPT21-001-BACT_R1.fastq	Lab12_GPT21-001-DNA_R1.fastq	Lab11_GPT21-001-BACT_R1.fastq	Lab11_GPT21-001-DNA_R1.fastq	Lab01_GPT21-001-BACT_R1.fastq	Lab01_GPT21-001-DNA_R1.fastq	Lab23_GPT21-001-BACT_R1.fastq	Lab23_GPT21-001-DNA_R1.fastq	Lab17_GPT21-001-BACT_R1.fastq	Lab17_GPT21-001-DNA_R1.fastq	Lab18_GPT21-001-BACT_R1.fastq	Lab18_GPT21-001-DNA_R1.fastq	GENOMIC21-001
Lab13_GPT21-001-BACT_R1.fastq	0	0	0	0	0	0	0	0	0	0	0	0	0	0	0	0	0	0	0	0	0	0	0	0	0	0	0	0	0	0	0	3
Lab03_GPT21-001-BACT_R1.fastq	0	0	0	0	0	0	0	0	0	0	0	0	0	0	0	0	0	0	0	0	0	0	0	0	0	0	0	0	0	0	0	9
Lab03_GPT21-001-DNA_R1.fastq	0	0	0	0	0	0	0	2	0	2	0	0	0	0	0	2	0	2	0	0	0	0	0	0	0	0	0	0	0	0	0	4
Lab22_GPT21-001-BACT_R1.fastq	0	0	0	0	0	0	0	11	0	10	0	0	0	0	0	11	0	11	0	0	0	0	0	0	0	1	0	1	1	2	0	7
Lab22_GPT21-001-DNA_R1.fastq	0	0	0	0	0	0	0	0	0	0	0	0	0	0	0	0	0	0	0	0	0	0	0	0	0	1	0	0	0	0	0	2
Lab16_GPT21-001-BACT_R1.fastq	0	0	0	0	0	0	0	1	0	1	0	0	0	0	0	1	0	1	0	0	0	0	0	0	0	0	0	0	0	0	0	5
Lab16_GPT21-001-DNA_R1.fastq	0	0	0	0	0	0	0	1	0	1	0	0	0	0	0	1	0	1	0	0	0	0	0	0	0	1	0	0	0	0	0	5
Lab20_GPT21-001-BACT_R1.fastq	0	0	2	11	0	1	1	0	2	0	2	1	0	17	0	0	0	0	1	3	0	0	1	17	1	2	0	0	0	0	0	23
Lab20_GPT21-001-DNA_R1.fastq	0	0	0	0	0	0	0	2	0	2	0	0	0	0	0	2	0	2	0	0	0	0	0	0	0	0	0	0	1	0	0	7
Lab14_GPT21-001-BACT_R1.fastq	0	0	2	10	0	1	1	0	2	0	2	1	0	15	0	0	0	0	1	3	0	0	1	15	1	1	0	0	0	0	0	20
Lab14_GPT21-001-DNA_R1.fastq	0	0	0	0	0	0	0	2	0	2	0	0	0	0	0	2	0	2	0	0	0	0	0	0	0	0	0	0	1	0	0	6
Lab15_GPT21-001-BACT_R1.fastq	0	0	0	0	0	0	0	1	0	1	0	0	0	0	0	1	0	3	0	0	0	0	0	0	0	0	0	0	0	0	0	10
Lab15_GPT21-001-DNA_R1.fastq	0	0	0	0	0	0	0	0	0	0	0	0	0	0	0	0	0	0	0	0	0	0	0	0	0	0	0	0	0	0	0	10
Lab04_GPT21-001-BACT_R1.fastq	0	0	0	0	0	0	0	17	0	15	0	0	0	0	0	18	0	17	0	0	1	0	0	0	0	0	0	0	1	2	0	7
Lab04_GPT21-001-DNA_R1.fastq	0	0	0	0	0	0	0	0	0	0	0	0	0	0	0	0	0	0	0	0	0	0	0	0	0	1	0	0	0	0	0	4
Lab09_GPT21-001-BACT_R1.fastq	0	0	2	11	0	1	1	0	2	0	2	1	0	18	0	0	0	0	1	4	0	0	1	18	1	1	0	0	0	0	0	25
Lab09_GPT21-001-DNA_R1.fastq	0	0	0	0	0	0	0	0	0	0	0	0	0	0	0	0	0	0	0	0	0	0	0	0	0	0	0	0	0	0	0	4
Lab07_GPT21-001-BACT_R1.fastq	0	0	2	11	0	1	1	0	2	0	2	3	0	17	0	0	0	0	1	3	0	1	1	17	1	5	0	0	0	0	0	26
Lab07_GPT21-001-DNA_R1.fastq	0	0	0	0	0	0	0	1	0	1	0	0	0	0	0	1	0	1	0	0	0	0	0	0	0	0	0	0	0	0	0	7
Lab12_GPT21-001-BACT_R1.fastq	0	0	0	0	0	0	0	3	0	3	0	0	0	0	0	4	0	3	0	0	0	0	0	0	0	0	0	0	1	0	0	3
Lab12_GPT21-001-DNA_R1.fastq	0	0	0	0	0	0	0	0	0	0	0	0	0	1	0	0	0	0	0	0	0	0	0	1	0	0	0	0	0	0	0	5
Lab11_GPT21-001-BACT_R1.fastq	0	0	0	0	0	0	0	0	0	0	0	0	0	0	0	0	0	1	0	0	0	0	0	0	0	0	0	0	0	0	0	14
Lab11_GPT21-001-DNA_R1.fastq	0	0	0	0	0	0	0	1	0	1	0	0	0	0	0	1	0	1	0	0	0	0	0	0	0	0	0	0	0	0	0	7
Lab01_GPT21-001-BACT_R1.fastq	0	0	0	0	0	0	0	17	0	15	0	0	0	0	0	18	0	17	0	0	1	0	0	0	0	0	0	0	1	2	0	7
Lab01_GPT21-001-DNA_R1.fastq	0	0	0	0	0	0	0	1	0	1	0	0	0	0	0	1	0	1	0	0	0	0	0	0	0	0	0	0	0	0	0	6
Lab23_GPT21-001-BACT_R1.fastq	0	0	0	1	1	0	1	2	0	1	0	0	0	0	1	1	0	5	0	0	0	0	0	0	0	0	0	1	0	0	0	17
Lab23_GPT21-001-DNA_R1.fastq	0	0	0	0	0	0	0	0	0	0	0	0	0	0	0	0	0	0	0	0	0	0	0	0	0	0	0	0	0	0	0	10
Lab17_GPT21-001-BACT_R1.fastq	0	0	0	1	0	0	0	0	0	0	0	0	0	0	0	0	0	0	0	0	0	0	0	0	0	1	0	0	0	0	0	10
Lab17_GPT21-001-DNA_R1.fastq	0	0	0	1	0	0	0	0	1	0	1	0	0	1	0	0	0	0	0	1	0	0	0	1	0	0	0	0	0	0	0	10
Lab18_GPT21-001-BACT_R1.fastq	0	0	0	2	0	0	0	0	0	0	0	0	0	2	0	0	0	0	0	0	0	0	0	2	0	0	0	0	0	0	0	7
Lab18_GPT21-001-DNA_R1.fastq	0	0	0	0	0	0	0	0	0	0	0	0	0	0	0	0	0	0	0	0	0	0	0	0	0	0	0	0	0	0	0	4
GENOMIC21-001	3	9	4	7	2	5	5	23	7	20	6	10	10	7	4	25	4	26	7	3	5	14	7	7	6	17	10	10	10	7	4	0
min: 0 max: 26

## Sheet: Table_S10_GPT21-02_SNP_matrix
Table S10
SNP differences between isolates of strain GPT21-02, calculated with CSIphylogeny, differences >10 marked in highlighted in red.
	Lab13_GPT21-002-BACT_R1.fastq	Lab03_GPT21-002-BACT_R1.fastq	Lab03_GPT21-002-DNA_R1.fastq	Lab22_GPT21-002-BACT_R1.fastq	Lab22_GPT21-002-DNA_R1.fastq	Lab16_GPT21-002-BACT_R1.fastq	Lab16_GPT21-002-DNA_R1.fastq	Lab20_GPT21-002-BACT_R1.fastq	Lab20_GPT21-002-DNA_R1.fastq	Lab14_GPT21-002-BACT_R1.fastq	Lab14_GPT21-002-DNA_R1.fastq	Lab15_GPT21-002-BACT_R1.fastq	Lab15_GPT21-002-DNA_R1.fastq	Lab04_GPT21-002-BACT_R1.fastq	Lab04_GPT21-002-DNA_R1.fastq	Lab09_GPT21-002-BACT_R1.fastq	Lab09_GPT21-002-DNA_R1.fastq	Lab07_GPT21-002-BACT_R1.fastq	Lab07_GPT21-002-DNA_R1.fastq	Lab12_GPT21-002-BACT_R1.fastq	Lab12_GPT21-002-DNA_R1.fastq	Lab11_GPT21-002-BACT_R1.fastq	Lab11_GPT21-002-DNA_R1.fastq	Lab01_GPT21-002-BACT_R1.fastq	Lab01_GPT21-002-DNA_R1.fastq	Lab23_GPT21-002-BACT_R1.fastq	Lab23_GPT21-002-DNA_R1.fastq	Lab17_GPT21-002-BACT_R1.fastq	Lab17_GPT21-002-DNA_R1.fastq	Lab18_GPT21-002-BACT_R1.fastq	Lab18_GPT21-002-DNA_R1.fastq	GENOMIC21-002
Lab13_GPT21-002-BACT_R1.fastq	0	0	0	0	0	0	0	0	0	0	0	0	0	0	0	0	0	0	0	0	0	0	0	0	0	0	0	0	0	0	0	10
Lab03_GPT21-002-BACT_R1.fastq	0	0	0	0	0	0	0	0	0	0	0	0	0	0	0	0	0	0	0	0	0	0	0	0	0	0	0	0	0	0	0	9
Lab03_GPT21-002-DNA_R1.fastq	0	0	0	0	0	0	0	0	0	0	0	0	0	0	0	0	0	0	0	0	0	0	0	0	1	0	0	0	0	0	0	9
Lab22_GPT21-002-BACT_R1.fastq	0	0	0	0	0	0	0	0	0	0	0	0	0	0	0	0	0	0	0	0	0	0	0	0	0	0	0	0	0	0	0	6
Lab22_GPT21-002-DNA_R1.fastq	0	0	0	0	0	0	0	0	0	0	0	0	0	0	0	0	0	0	0	0	0	0	0	0	0	0	0	0	0	0	0	7
Lab16_GPT21-002-BACT_R1.fastq	0	0	0	0	0	0	0	0	0	0	0	0	0	0	0	0	0	0	0	0	0	0	0	0	1	0	0	0	0	0	0	10
Lab16_GPT21-002-DNA_R1.fastq	0	0	0	0	0	0	0	0	0	0	0	0	0	0	0	0	0	0	0	0	0	0	0	0	1	0	0	0	0	0	0	10
Lab20_GPT21-002-BACT_R1.fastq	0	0	0	0	0	0	0	0	0	0	0	0	0	0	0	0	0	0	0	0	0	1	1	0	1	0	1	0	1	0	0	8
Lab20_GPT21-002-DNA_R1.fastq	0	0	0	0	0	0	0	0	0	0	0	0	0	0	0	0	0	0	0	0	0	0	0	0	0	0	0	0	0	0	0	6
Lab14_GPT21-002-BACT_R1.fastq	0	0	0	0	0	0	0	0	0	0	0	0	0	0	0	0	0	0	0	0	0	0	0	0	1	0	0	0	0	0	0	10
Lab14_GPT21-002-DNA_R1.fastq	0	0	0	0	0	0	0	0	0	0	0	0	0	0	0	0	0	0	0	0	0	0	0	0	1	0	0	0	0	0	0	10
Lab15_GPT21-002-BACT_R1.fastq	0	0	0	0	0	0	0	0	0	0	0	0	0	0	0	0	0	0	0	0	0	0	0	0	1	0	0	0	0	0	0	10
Lab15_GPT21-002-DNA_R1.fastq	0	0	0	0	0	0	0	0	0	0	0	0	0	0	0	0	0	0	0	0	0	0	0	0	1	0	0	0	0	0	0	10
Lab04_GPT21-002-BACT_R1.fastq	0	0	0	0	0	0	0	0	0	0	0	0	0	0	0	0	0	0	0	0	0	0	0	0	1	0	0	0	0	0	0	9
Lab04_GPT21-002-DNA_R1.fastq	0	0	0	0	0	0	0	0	0	0	0	0	0	0	0	0	0	0	0	0	0	0	0	0	1	0	0	0	0	0	0	10
Lab09_GPT21-002-BACT_R1.fastq	0	0	0	0	0	0	0	0	0	0	0	0	0	0	0	0	0	0	0	0	0	0	0	0	1	0	0	0	0	0	0	10
Lab09_GPT21-002-DNA_R1.fastq	0	0	0	0	0	0	0	0	0	0	0	0	0	0	0	0	0	0	0	0	0	0	0	0	1	0	0	0	0	0	0	9
Lab07_GPT21-002-BACT_R1.fastq	0	0	0	0	0	0	0	0	0	0	0	0	0	0	0	0	0	0	0	0	0	0	0	0	1	0	0	0	0	0	0	10
Lab07_GPT21-002-DNA_R1.fastq	0	0	0	0	0	0	0	0	0	0	0	0	0	0	0	0	0	0	0	0	0	0	0	0	1	0	0	0	0	0	0	10
Lab12_GPT21-002-BACT_R1.fastq	0	0	0	0	0	0	0	0	0	0	0	0	0	0	0	0	0	0	0	0	0	0	0	0	1	0	0	0	0	0	0	10
Lab12_GPT21-002-DNA_R1.fastq	0	0	0	0	0	0	0	0	0	0	0	0	0	0	0	0	0	0	0	0	0	1	1	0	1	0	1	0	1	0	0	10
Lab11_GPT21-002-BACT_R1.fastq	0	0	0	0	0	0	0	1	0	0	0	0	0	0	0	0	0	0	0	0	1	0	0	0	1	0	0	0	0	0	0	10
Lab11_GPT21-002-DNA_R1.fastq	0	0	0	0	0	0	0	1	0	0	0	0	0	0	0	0	0	0	0	0	1	0	0	0	1	0	0	0	0	0	0	11
Lab01_GPT21-002-BACT_R1.fastq	0	0	0	0	0	0	0	0	0	0	0	0	0	0	0	0	0	0	0	0	0	0	0	0	0	0	0	0	0	0	0	9
Lab01_GPT21-002-DNA_R1.fastq	0	0	1	0	0	1	1	1	0	1	1	1	1	1	1	1	1	1	1	1	1	1	1	0	0	1	0	0	1	1	1	7
Lab23_GPT21-002-BACT_R1.fastq	0	0	0	0	0	0	0	0	0	0	0	0	0	0	0	0	0	0	0	0	0	0	0	0	1	0	0	0	0	0	0	9
Lab23_GPT21-002-DNA_R1.fastq	0	0	0	0	0	0	0	1	0	0	0	0	0	0	0	0	0	0	0	0	1	0	0	0	0	0	0	0	0	0	0	8
Lab17_GPT21-002-BACT_R1.fastq	0	0	0	0	0	0	0	0	0	0	0	0	0	0	0	0	0	0	0	0	0	0	0	0	0	0	0	0	0	0	0	9
Lab17_GPT21-002-DNA_R1.fastq	0	0	0	0	0	0	0	1	0	0	0	0	0	0	0	0	0	0	0	0	1	0	0	0	1	0	0	0	0	0	0	11
Lab18_GPT21-002-BACT_R1.fastq	0	0	0	0	0	0	0	0	0	0	0	0	0	0	0	0	0	0	0	0	0	0	0	0	1	0	0	0	0	0	0	10
Lab18_GPT21-002-DNA_R1.fastq	0	0	0	0	0	0	0	0	0	0	0	0	0	0	0	0	0	0	0	0	0	0	0	0	1	0	0	0	0	0	0	9
GENOMIC21-002	10	9	9	6	7	10	10	8	6	10	10	10	10	9	10	10	9	10	10	10	10	10	11	9	7	9	8	9	11	10	9	0
min: 0 max: 11

## Sheet: Table_S11_GPT21-03_SNP_matrix
Table S11
SNP differences between isolates of strain GPT21-03, calculated with CSIphylogeny, differences >10 marked in highlighted in red.
	Lab13_GPT21-003-BACT_R1.fastq	Lab03_GPT21-003-BACT_R1.fastq	Lab03_GPT21-003-DNA_R1.fastq	Lab16_GPT21-003-BACT_R1.fastq	Lab16_GPT21-003-DNA_R1.fastq	Lab20_GPT21-003-BACT_R1.fastq	Lab20_GPT21-003-DNA_R1.fastq	Lab14_GPT21-003-BACT_R1.fastq	Lab14_GPT21-003-DNA_R1.fastq	Lab15_GPT21-003-BACT_R1.fastq	Lab15_GPT21-003-DNA_R1.fastq	Lab04_GPT21-003-BACT_R1.fastq	Lab04_GPT21-003-DNA_R1.fastq	Lab09_GPT21-003-BACT_R1.fastq	Lab09_GPT21-003-DNA_R1.fastq	Lab07_GPT21-003-BACT_R1.fastq	Lab07_GPT21-003-DNA_R1.fastq	Lab12_GPT21-003-BACT_R1.fastq	Lab12_GPT21-003-DNA_R1.fastq	Lab11_GPT21-003-BACT_R1.fastq	Lab11_GPT21-003-DNA_R1.fastq	Lab01_GPT21-003-BACT_R1.fastq	Lab01_GPT21-003-DNA_R1.fastq	Lab23_GPT21-003-BACT_R1.fastq	Lab23_GPT21-003-DNA_R1.fastq	Lab17_GPT21-003-BACT_R1.fastq	Lab17_GPT21-003-DNA_R1.fastq	Lab18_GPT21-003-BACT_R1.fastq	Lab18_GPT21-003-DNA_R1.fastq	GENOMIC21-003
Lab13_GPT21-003-BACT_R1.fastq	0	0	0	0	0	0	1	1	1	0	0	0	0	0	0	1	0	0	0	0	0	1	0	3	1	0	0	0	0	7
Lab03_GPT21-003-BACT_R1.fastq	0	0	2	1	3	1	3	0	4	1	3	0	2	0	1	3	3	2	2	0	3	0	1	2	4	0	3	1	1	8
Lab03_GPT21-003-DNA_R1.fastq	0	2	0	0	0	0	1	0	0	0	0	0	0	0	0	1	0	0	0	1	0	1	0	1	1	0	0	0	0	10
Lab16_GPT21-003-BACT_R1.fastq	0	1	0	0	0	0	3	0	0	0	0	0	0	0	0	1	0	0	0	1	0	0	0	2	2	0	0	0	0	10
Lab16_GPT21-003-DNA_R1.fastq	0	3	0	0	0	0	2	0	0	0	0	0	0	1	0	1	0	0	0	0	0	2	0	3	1	0	0	0	0	10
Lab20_GPT21-003-BACT_R1.fastq	0	1	0	0	0	0	3	0	0	0	0	0	0	0	0	1	0	0	0	0	0	1	0	3	1	0	0	0	0	7
Lab20_GPT21-003-DNA_R1.fastq	1	3	1	3	2	3	0	0	0	0	0	0	0	1	0	1	1	1	2	0	0	1	0	0	0	1	0	0	0	9
Lab14_GPT21-003-BACT_R1.fastq	1	0	0	0	0	0	0	0	0	0	0	0	0	0	0	1	0	0	0	0	0	0	0	0	0	0	0	0	0	10
Lab14_GPT21-003-DNA_R1.fastq	1	4	0	0	0	0	0	0	0	0	0	0	1	2	1	1	0	0	0	0	0	2	0	0	0	0	0	0	0	13
Lab15_GPT21-003-BACT_R1.fastq	0	1	0	0	0	0	0	0	0	0	0	0	0	0	0	1	0	0	0	0	0	0	0	0	1	0	0	0	0	8
Lab15_GPT21-003-DNA_R1.fastq	0	3	0	0	0	0	0	0	0	0	0	0	0	1	0	1	0	0	0	0	0	1	0	0	1	0	0	0	0	12
Lab04_GPT21-003-BACT_R1.fastq	0	0	0	0	0	0	0	0	0	0	0	0	0	0	0	1	0	0	0	0	0	0	0	0	1	0	0	0	0	6
Lab04_GPT21-003-DNA_R1.fastq	0	2	0	0	0	0	0	0	1	0	0	0	0	0	0	1	0	0	0	0	0	2	0	1	1	0	0	0	0	7
Lab09_GPT21-003-BACT_R1.fastq	0	0	0	0	1	0	1	0	2	0	1	0	0	0	0	1	1	0	0	0	1	1	0	1	2	0	1	0	0	7
Lab09_GPT21-003-DNA_R1.fastq	0	1	0	0	0	0	0	0	1	0	0	0	0	0	0	1	0	0	0	1	0	1	0	1	1	0	0	0	0	7
Lab07_GPT21-003-BACT_R1.fastq	1	3	1	1	1	1	1	1	1	1	1	1	1	1	1	0	1	1	1	2	1	1	1	1	2	1	1	1	1	9
Lab07_GPT21-003-DNA_R1.fastq	0	3	0	0	0	0	1	0	0	0	0	0	0	1	0	1	0	0	0	0	0	3	0	1	1	0	0	0	0	11
Lab12_GPT21-003-BACT_R1.fastq	0	2	0	0	0	0	1	0	0	0	0	0	0	0	0	1	0	0	0	0	0	1	0	1	1	0	0	0	0	6
Lab12_GPT21-003-DNA_R1.fastq	0	2	0	0	0	0	2	0	0	0	0	0	0	0	0	1	0	0	0	1	0	1	0	2	1	0	0	0	0	6
Lab11_GPT21-003-BACT_R1.fastq	0	0	1	1	0	0	0	0	0	0	0	0	0	0	1	2	0	0	1	0	0	0	0	1	2	0	0	0	1	9
Lab11_GPT21-003-DNA_R1.fastq	0	3	0	0	0	0	0	0	0	0	0	0	0	1	0	1	0	0	0	0	0	2	0	0	0	0	0	0	0	10
Lab01_GPT21-003-BACT_R1.fastq	1	0	1	0	2	1	1	0	2	0	1	0	2	1	1	1	3	1	1	0	2	0	0	0	3	0	2	0	0	10
Lab01_GPT21-003-DNA_R1.fastq	0	1	0	0	0	0	0	0	0	0	0	0	0	0	0	1	0	0	0	0	0	0	0	0	0	0	0	0	0	7
Lab23_GPT21-003-BACT_R1.fastq	3	2	1	2	3	3	0	0	0	0	0	0	1	1	1	1	1	1	2	1	0	0	0	0	1	1	0	0	0	11
Lab23_GPT21-003-DNA_R1.fastq	1	4	1	2	1	1	0	0	0	1	1	1	1	2	1	2	1	1	1	2	0	3	0	1	0	0	0	1	1	10
Lab17_GPT21-003-BACT_R1.fastq	0	0	0	0	0	0	1	0	0	0	0	0	0	0	0	1	0	0	0	0	0	0	0	1	0	0	0	0	0	10
Lab17_GPT21-003-DNA_R1.fastq	0	3	0	0	0	0	0	0	0	0	0	0	0	1	0	1	0	0	0	0	0	2	0	0	0	0	0	0	0	11
Lab18_GPT21-003-BACT_R1.fastq	0	1	0	0	0	0	0	0	0	0	0	0	0	0	0	1	0	0	0	0	0	0	0	0	1	0	0	0	0	8
Lab18_GPT21-003-DNA_R1.fastq	0	1	0	0	0	0	0	0	0	0	0	0	0	0	0	1	0	0	0	1	0	0	0	0	1	0	0	0	0	7
GENOMIC21-003	7	8	10	10	10	7	9	10	13	8	12	6	7	7	7	9	11	6	6	9	10	10	7	11	10	10	11	8	7	0
min: 0 max: 13

## Sheet: Table_S12_GPT21-04_SNP_matrix
Table S12
SNP differences between isolates of strain GPT21-04, calculated with CSIphylogeny, differences >10 marked in highlighted in red.
	Lab13_GPT21-004-BACT_R1.fastq	Lab03_GPT21-004-BACT_R1.fastq	Lab03_GPT21-004-DNA_R1.fastq	Lab16_GPT21-004-BACT_R1.fastq	Lab16_GPT21-004-DNA_R1.fastq	Lab20_GPT21-004-BACT_R1.fastq	Lab20_GPT21-004-DNA_R1.fastq	Lab14_GPT21-004-BACT_R1.fastq	Lab14_GPT21-004-DNA_R1.fastq	Lab15_GPT21-004-BACT_R1.fastq	Lab15_GPT21-004-DNA_R1.fastq	Lab04_GPT21-004-BACT_R1.fastq	Lab04_GPT21-004-DNA_R1.fastq	Lab09_GPT21-004-BACT_R1.fastq	Lab09_GPT21-004-DNA_R1.fastq	Lab07_GPT21-004-BACT_R1.fastq	Lab12_GPT21-004-BACT_R1.fastq	Lab12_GPT21-004-DNA_R1.fastq	Lab11_GPT21-004-BACT_R1.fastq	Lab11_GPT21-004-DNA_R1.fastq	Lab01_GPT21-004-BACT_R1.fastq	Lab01_GPT21-004-DNA_R1.fastq	Lab23_GPT21-004-BACT_R1.fastq	Lab23_GPT21-004-DNA_R1.fastq	Lab17_GPT21-004-BACT_R1.fastq	Lab17_GPT21-004-DNA_R1.fastq	Lab18_GPT21-004-BACT_R1.fastq	Lab18_GPT21-004-DNA_R1.fastq	GENOMIC21-004
Lab13_GPT21-004-BACT_R1.fastq	0	0	0	0	0	0	2	3	1	1	0	0	0	0	0	0	0	0	1	0	0	0	1	1	0	0	0	0	5
Lab03_GPT21-004-BACT_R1.fastq	0	0	0	0	0	0	3	2	1	2	2	0	0	1	0	0	1	0	1	0	1	1	2	2	0	0	0	1	10
Lab03_GPT21-004-DNA_R1.fastq	0	0	0	0	0	0	0	1	0	0	0	0	0	0	0	0	0	0	0	0	0	0	1	0	0	0	0	0	10
Lab16_GPT21-004-BACT_R1.fastq	0	0	0	0	0	1	1	1	1	1	0	0	0	0	0	0	0	0	0	0	0	0	4	1	0	0	0	0	9
Lab16_GPT21-004-DNA_R1.fastq	0	0	0	0	0	0	13	7	1	3	1	0	0	0	0	0	0	0	5	2	1	2	8	12	1	0	0	0	6
Lab20_GPT21-004-BACT_R1.fastq	0	0	0	1	0	0	7	3	1	2	1	0	0	1	0	1	0	0	2	1	1	2	3	6	0	0	0	0	7
Lab20_GPT21-004-DNA_R1.fastq	2	3	0	1	13	7	0	0	0	0	0	2	2	5	1	1	5	4	0	0	1	0	0	0	0	1	1	2	29
Lab14_GPT21-004-BACT_R1.fastq	3	2	1	1	7	3	0	0	0	0	0	1	1	3	1	2	2	1	0	0	1	0	0	0	0	0	0	0	18
Lab14_GPT21-004-DNA_R1.fastq	1	1	0	1	1	1	0	0	0	0	0	0	0	1	0	0	2	0	0	0	0	0	0	0	0	1	0	0	12
Lab15_GPT21-004-BACT_R1.fastq	1	2	0	1	3	2	0	0	0	0	0	0	0	0	0	0	0	1	1	0	1	1	0	0	1	0	0	0	12
Lab15_GPT21-004-DNA_R1.fastq	0	2	0	0	1	1	0	0	0	0	0	0	0	1	0	0	1	1	0	0	1	0	0	0	0	0	0	0	9
Lab04_GPT21-004-BACT_R1.fastq	0	0	0	0	0	0	2	1	0	0	0	0	0	0	0	0	0	0	0	0	0	0	0	0	0	0	0	0	5
Lab04_GPT21-004-DNA_R1.fastq	0	0	0	0	0	0	2	1	0	0	0	0	0	0	0	0	0	0	0	0	0	0	0	0	0	0	0	0	6
Lab09_GPT21-004-BACT_R1.fastq	0	1	0	0	0	1	5	3	1	0	1	0	0	0	0	0	0	0	4	0	0	0	0	6	0	1	0	0	4
Lab09_GPT21-004-DNA_R1.fastq	0	0	0	0	0	0	1	1	0	0	0	0	0	0	0	0	0	0	0	0	0	0	0	0	0	1	0	0	5
Lab07_GPT21-004-BACT_R1.fastq	0	0	0	0	0	1	1	2	0	0	0	0	0	0	0	0	0	0	0	0	0	0	0	1	0	0	0	0	8
Lab12_GPT21-004-BACT_R1.fastq	0	1	0	0	0	0	5	2	2	0	1	0	0	0	0	0	0	0	0	3	0	1	1	1	1	1	0	0	7
Lab12_GPT21-004-DNA_R1.fastq	0	0	0	0	0	0	4	1	0	1	1	0	0	0	0	0	0	0	1	0	0	0	1	3	0	0	0	0	3
Lab11_GPT21-004-BACT_R1.fastq	1	1	0	0	5	2	0	0	0	1	0	0	0	4	0	0	0	1	0	0	1	0	1	0	0	0	0	0	16
Lab11_GPT21-004-DNA_R1.fastq	0	0	0	0	2	1	0	0	0	0	0	0	0	0	0	0	3	0	0	0	0	0	0	0	0	0	0	0	11
Lab01_GPT21-004-BACT_R1.fastq	0	1	0	0	1	1	1	1	0	1	1	0	0	0	0	0	0	0	1	0	0	0	1	1	0	0	0	0	9
Lab01_GPT21-004-DNA_R1.fastq	0	1	0	0	2	2	0	0	0	1	0	0	0	0	0	0	1	0	0	0	0	0	1	0	0	0	0	0	11
Lab23_GPT21-004-BACT_R1.fastq	1	2	1	4	8	3	0	0	0	0	0	0	0	0	0	0	1	1	1	0	1	1	0	0	1	1	0	0	16
Lab23_GPT21-004-DNA_R1.fastq	1	2	0	1	12	6	0	0	0	0	0	0	0	6	0	1	1	3	0	0	1	0	0	0	1	0	0	0	22
Lab17_GPT21-004-BACT_R1.fastq	0	0	0	0	1	0	0	0	0	1	0	0	0	0	0	0	1	0	0	0	0	0	1	1	0	0	0	0	11
Lab17_GPT21-004-DNA_R1.fastq	0	0	0	0	0	0	1	0	1	0	0	0	0	1	1	0	1	0	0	0	0	0	1	0	0	0	0	0	9
Lab18_GPT21-004-BACT_R1.fastq	0	0	0	0	0	0	1	0	0	0	0	0	0	0	0	0	0	0	0	0	0	0	0	0	0	0	0	0	5
Lab18_GPT21-004-DNA_R1.fastq	0	1	0	0	0	0	2	0	0	0	0	0	0	0	0	0	0	0	0	0	0	0	0	0	0	0	0	0	6
GENOMIC21-004	5	10	10	9	6	7	29	18	12	12	9	5	6	4	5	8	7	3	16	11	9	11	16	22	11	9	5	6	0
min: 0 max: 29

[truncated: 8 more sheets: Table_S13_GPT21-05-SNP_matrix, Table_S14_GPT21-06_SNP_matrix, Table_S15_GPT22-01_SNP_matrix, Table_S16_GPT22-02_SNP_matrix, Table_S17_GPT22-03_SNP_matrix, Table_S18_GPT22-04_SNP_matrix, Table_S19_GPT22-05_SNP_matrix, Table_S20_GPT22-06_SNP_matrix]
